# Supplementary material for: Construction of a high-resolution genetic linkage map and comparative genome analysis for the reef-building coral Acropora millepora
Source: Genome Biol. 2009 Nov 10;10(11):R126. doi: 10.1186/gb-2009-10-11-r126 (PMC3091320; doi:10.1186/gb-2009-10-11-r126)
Supplement: Additional data file 1 — Detailed information of mapped SNP markers (primer and probe sequences, gene annotation, and synteny). [file gb-2009-10-11-r126-S1.XLS]

## Sheet: Sheet1
Marker Name	Forward Primer (5'-3')	Reverse Primer (5'-3')	Probe (5'-3')	LG	cM	Putative Function	Accession No.	Worm Chromosome	Worm position	Fly Chromosome	Fly position	Human Chromosome	Human position	Anemone Chromosome	Anemone position	Placozoan Chromosome	Placozoan position
C21349S456	CAAGGACATTTAACGAAGGACAA	CGAAACGAAAAGCTGAGATGCT	GAGTTTTCGTTTCGGtAGATGACAAAGAAACTG	1	0	Tropomodulin-3 (Tmod3)	EZ013295
C1328S290	TAGTTGTCACCAGTGCAGGAT	ACAAGGAAATGGTCCCAGTGT	CTTTGCCACTCgCTTTGGCATTCTA	1	1.899	Protein disulfide-isomerase TXNDC10 (txndc10)	EZ009742
C11524S150	TTGACAGTGATTCAGTTTCTGTT	CTTCATTCTCAGATATTGGAGTT	GGATGGCGGGTcGAAAAGACACCAT	1	4.683		EZ031925
C13288S189	TCTCTGTGTCCCAAAATGAGAT	GTGTGTCCAGCATGGTGTTGT	TGTTTTTGCATAAGAaACAACAAGGACAGAAGG	1	5.843	Serine-threonine kinase receptor-associated protein (STRAP)	EZ047897
C20570S83	GCTCCGGTGGTAAAGACTCAA	GGAAGAACGTGAGAAGAGACT	TTCAACGGGATCaAGTCCACCTGGGGG	1	7.292	Hsp90 co-chaperone Cdc37 (cdc37)	EZ012996
C11422S292	CACGTGATTTGCAATTTCTCCTT	CAGTCGCGCAAACGCCATGA	AGCCAACAGTTCcATGAACCCGTTTTA	1	9.426	Sphingosine 1-phosphate receptor 2 (S1pr2)	EZ029830
WGS211	HEX-TGACGACGAAACGTTGGCTAT	AGACCGTTTCCTTTAACCAGAA	N/A	1	11.11		714178565
C25302S260	GCTACGTGATATCTGTCGACTT	ACGGCAGATTCGCCCTTTGA	CATTAAAATAACACcTCCCGGGAACCTTGGA	1	15.818	Dickkopf-related protein 3 (Dkk3)	EZ013644
C24856S313	CTTTTTCTATATTTTGGGTCATGA	GAGACTGATCAGATTTCTAAAGT	CATCTTGTACTTCaTGTACTTGCCGGCCT	1	19.652	Vesicle-associated membrane protein 712 (VAMP712)	EZ013737
C19740S286	CGGCCAGCCTTTATCGTCCT	CTATAGGGCTGTGCAATTCCT	TAAATTTAAATCcGCGCCGTGTCTCTG	1	22.093	Putative ankyrin repeat protein RF 0381	EZ042386
C1024S157	CACAAGGAAATATTACTCGTCCA	ATGTGTAGCTTAATTAGGACACT	GCGACATCGAAATAAAaTATTATGAACACTAGAAG	1	23.088		EZ040047
C17622S201	CGCCACAGAGTTATGTCATGT	GCCCATCCGTCACCCAGCAT	TGAACTTCTAGGAgCATAGCTGAAAGCTG	1	23.497	PRELI domain-containing protein 2 (PRELID2)	EZ011411
C12140S96	GGATTTGTGACCAAAGATGATGT	TCTGTTCCTTCCATGGCAAGA	ATCCAGCAGAGATAaAATGCGAAAAATTGAA	1	24.619	HSPB1-associated protein 1 (Hspbap1)	EZ043506
C17828S268	ATTAAGCTCTGGCTACTTGTCT	CTTAACTGTTGAGCAAAGCACA	TCAGCTCTTTCAaAACTCTGGCCATTT	1	26.695	Synaptotagmin-7 (Syt7)	EZ013707
C21470S842	CCTGATCCTTGAACAAATCAAGT	TTGAGGTCGTTTCTCAGAAGCT	CGCTCCTTTTAGTTTtACATTGCTCTTTCCTAC	1	29.735	Solute carrier family 25 member 44 (Slc25a44)	EZ010806			3R	20.612
C3633S408	GCGTTCTTCGAAATTCTTGCT	AATCGGGTAGGCGAGGTGTT	GTCTGTTGGTAGTcGGAAGATAGCACACT	1	30.788	Synaptotagmin-10 (Syt10)	EZ015491
C17438S197	CACACTGTCGATCTCCGTACA	GGAAACAAGAATTGTTTGGTCAA	GAGTCTGTCATAaGTCAGGCTGGCCCG	1	33.553		EZ015518
C17912S202	CAACCCCAAGCTCTAGCCAAA	TAAATCTGGTGACAGTTGTGCT	TTTCTTTTTCTCTTCTaGACTTATGCCATAAGAGG	1	34.4		EZ010641			3R	17.0415
C15044S328	GGCGAGGGCTTTTCGCTTCT	CCAGTCCAAAGCAAGATGTCA	TCGGAGTTCTCAcCGCTTCTAGTTCTC	1	35.433		EZ040357
C45199S349	CTAATGTTACATGGAGAATTTGCA	AGGCGACAGAGACACAATCGT	CATTCTTGAGTTCAcTTTATCTCGCCTCCCG	1	36.577	Achaete-scute homolog 5 (ASCL5)	EZ010381
EST254	GGTGACCAATCAGAGTCTTGA	FAM-TACACTTGCTATAGTAACTTGCT	N/A	1	36.714		DY577596
C19263S650	AATAACAAGGCATCGCCAGGA	TTTACATCATGCCACGGAAACT	GCCTTCAGTCCTAtTCCCCTGAATCGACT	1	38.384		EZ012870			3R	22.2788
C19862S335	TGGTGATCCACAATAGGCCTT	GCCCCTTGGACAGCACCAGA	GATGCATCTTGCaGCCCTCTGTACAAA	1	39.053	Cryptochrome-1 (CRY1)	EZ010289
C35020S147	GATGAGGTTTATGTATGATCACA	CAAAGTACTTATTCACCTCAGCT	CTGAATGGCCAAAaCCTTTCCAGCCTAGG	1	39.827	Transmembrane emp24 domain-containing protein 3 (Tmed3)	EZ010337
C18397S183	GAGAGCTTGGCATCTACTGTA	GTCTTAAACAATAGGAGAATGACA	GTACAGTGTACAGGAaTGGTGAACATTCTGTTA	1	40.088	RING finger protein 4 (Rnf4)	EZ013690			3R	1.65182
C11959S269	CAAAAATTGATGGCCAGCAACA	TTCAAGGGAATCCTGTATCAGT	CTTTTGCTGGTCCaTTACAAGTGTGGCAT	1	42.541		EZ023535
C22545S1379	CTCCTGGTCTAAAGTTTGATTGA	GGCTATGGACAGGAAGGCTT	GTGCCAGAATGATgACCAATCCTTGGAAA	1	42.956		EZ010500
C22826S366	GATTGAAGGCGCTTTGGTGTT	GAGCTGAACTTCGAGATCTGA	CATTTTCATCTGTAAGtTTCTCTTTCTTCTCTTAG	1	44.522		EZ036941
C13905S483	CTTGGGCAAGACAGGCAGAT	GGACAAGAATTATTGGCTACAGA	AGGAAGAAATTTAAACAaAATTTTTTCCGACGATTGA	1	47.395		EZ008685
C26852S307	TCTGAAGATGGTTGATGACTGT	AATCGTCTTTCGTAGAATTTCGT	GCTTTATGGAATGGaTAGATGGTTCCGATCC	1	48.209	Lactoylglutathione lyase (GLY I)	EZ015404
C21833S285	AAGTCTCGCAACCTGAACACT	AAATTAGCAGAAGGCTGTGCTT	CATCATCATCGCCAcATCAAAGTCTTACACA	1	49.166	Tetratricopeptide repeat protein 33 (ttc33)	EZ009378
C21186S526	AAAGCCTTTATTCATTTCCATTGT	AACTAAACTTCGCACAGAAGGT	CGCGAAAGTTAGAcGAAACGTGAACACTT	1	49.913	Transcription factor COE1 (Ebf1)	EZ034456
C22405S305	GGGTGTTTTGCTAGATGTCACA	GGATCAATTGATCTCCAGCTGT	GATGTACCTCATTCGgACATTTAGAACTAGATT	1	51.066	Transmembrane protein 72 (Tmem72)	EZ010985
C20625S210	GTATTACACAGGTCGCCCTCA	TTTTGGGCAAGGGTGCGGAA	AGCATTTGAAGTCgCATTCACTTCCATGA	1	52.992		EZ016850
C14455S306	GGGCTCTTGAGAGAATAGTAGA	CACCCACCAAGATCAAAGAGAT	TGTGTAGGTGGTGTcATAATGCCTTGACTCC	1	54.463	STAGA complex 65 subunit gamma (SUPT7L)	EZ019784
C20763S245	TCTGACAAACATTTTTGGCACAA	AAACACGACACAATCAGACCTT	GCTCCAAGTATGTATTaCAACACTTATCAACACTA	1	56.152	Protein FAM136A (fam136a)	EZ010086
C3729S182	GCCAAAAGTGTAGCATTGTTCA	GTTTTGTAAGTAAAGCATAAGGAA	TGTTTGGATTGAGACTTaAATAAAGTTGTCATTATAG	1	59.166	Toll-interacting protein (Tollip)	EZ014556
C22875S709	CTCTTCTTTTGCTGCATGTTGA	TGCAGCAAAGAGAGAGGAACT	TTGTTTCTCTTTCAAcACACCACCAAACGATAG	1	60.256	Tropomyosin beta chain (Tpm2)	EZ030941
C12606S270	CATCCATCTGTGGGACAGCTT	CCAGGAGTGTCACAGCTTCA	TCCATTCCATCTTGGaAAATCGGTTTTATAGAG	1	60.747	Cell division control protein 2 homolog (cdc2)	EZ012991
EST181	FAM-TGATTGCTGAGAAAGCTAGAGAT	GCCTCACCTTGCCTTGTACA	N/A	1	62.13		DY580714
C23083S345	CTTGGGCAGGAATGGACTGA	GAAGACAAGGGCTGCTTCTGA	AAAGGCTCAGGAAtTAGGCACTGTTGTCC	1	62.491	SH3 domain-binding protein 2 (Sh3bp2)	EZ034332
C17741S312	CAATTGTTCTTATTTCTGTACTATCT	CGCGCAATAACGTATTAAATGCA	GGTAATTTTCCACTaCTTCGCTTCTTGCATT	1	65.002	Proline-rich transmembrane protein 1 (PRRT1)	EZ012437
C25628S525	TTAGAGGCCGACAATGTTGGA	TTACCCTAAGCCCGCTTCCT	GGTGTGCATTTGGTgTTGAATACACGACCAC	1	68.534	Amiloride-sensitive cation channel 2-C	EZ010291
WGS051	GCCGAAACTTCACTGGACGA	HEX-AAACTTAACTGAGACAACACAGA	N/A	1	70.059		714184394
C10466S190	CCAACAACCATAACATCTTGTGT	TCATCAACTCCCAATACAGGAA	GCAAAGCCTGAcGTGCTGGGAGAAA	1	70.79	LIM domain-binding protein 2 (LDB2)	EZ014089
C52176S400	TGTCCCGTCTCGAGTGACGA	GCGCATATTCTGTGCTGATGT	CTAAGGGTGATTcCGCTCTCATCGGGC	1	70.903	Extracellular protease (eprA1)	EZ015420
C18443S396	CATGTTATCCACACGATGGACA	ATGGCTGCCAAAGCACAGCT	CTTCACCTTCGCaCGGGAGTAACTGAC	1	73.078	Nucleolar protein 5A (NOL5A)	EZ015198			3R	18.2452
C18841S310	ACCCACTCTTGAAAGACTCAAA	GACGAGATCCAACATGCACTA	TATGAGCCAGCAgCCGTTGAGAATTTA	1	73.94	Dehydrogenase/reductase SDR family member 7 (Dhrs7)	EZ012770			3R	25.5615
C22993S160	CTTCTGTGAAGGGTGTGAGGT	GGGTATTGACACAGATCCACT	TGGATGAAAGCGATGAtGAATTTTATAGGAAATAA	1	76.215	G protein-coupled receptor kinase 5 (GRK5)	EZ028169			3R	27.2818
C11099S398	GCATACTCTAATCTCGTGAACA	AACAAACCTTTCATATCGACACA	TGAATTTTGAATCGTTcCGATAAATTTCACCTTAA	1	77.652		EZ046870
C31833S405	CAGTTAAAAGATGTAAGGGGATA	CAATACAACTTTATTGTGCATAGA	TTATTTGCTATTTTAATaATAGAAAACGTGTAACAGG	1	78.553	Catalase (cat)	EZ013640
C15620S247	CATAACATTGCTCCACGGAAGA	ATAAACAAAATGGGAGGAAATCGA	AAAGCTCGGTGCAtTGCTTACTAACAAGA	1	79.222	Transforming acidic coiled-coil-containing protein 1 (Tacc1)	EZ010224			3R	0.560891
C22973S285	ATTCCATCATGCGTTTTCCTCT	GAAAATTTTGAACACAGAAGAACA	CTTGCCACCGAAaATCCTCTTTCCTGA	1	81.754	28S ribosomal protein S26	EZ040621
C11470S398	CAGGATAAACACCACCTGACA	GTTTAGCCGTTGACCATGAGA	GCTTTTCCAAGAATgACGATATCTGGACGGT	1	84.737	Ornithine aminotransferase	EZ041513
C13698S442	CTTCACAATTCTTCTCATGTCCA	ATGAAGACACTTTCACCAAACTA	TCGTAGCTAACTTTTtGAAGTTTGAGAACCATA	1	86.908	Dehydrogenase/reductase SDR family member 7 (Dhrs7)	EZ012770			3R	25.5615
C841S459	TACGGCTTCTTGTGACGTACA	AAATGTTTGATGAGGTTCAGACA	TTTCTTCCACATCgTCTGTTTCAGGAGCC	1	91.775	Cathepsin F (CTSF)	EZ013807			3R	1.0642
WGS079	HEX-CCGTACATCGAAGAACGCTGA	TTAGTAGGCACCGTCCTTAGT	N/A	1	92.577		745001289
C15873S711	GTCATAATTTCCACTGGCGTGA	AGCAGGGTCTGTGAGGTACA	CATTATTTCGATGGTcTGTGACAAAGAAAAGAA	1	94.467	Radixin (RDX)	EZ025304
C14269S102	GGTCTCAGTAAATATCCAGGTT	CCACTCTGAAGCTCTTCTTCAT	CAGTGGAATTGACTCaCTTTATTTGATGTCATG	1	94.711	Protein farnesyltransferase/geranylgeranyltransferase type-1 subunit alpha (FNTA)	EZ025882
C36218S165	TCTTCAGCCACAGCGCAGTA	CCTATTCTGTGGTTTGTGATGT	AGAGGTCTGGGCaCCACCATTGGTGCA	2	0	Retinol dehydrogenase 13 (Rdh13)	EZ011034
C18580S230	CAAACCGTTCTATCGGACCAA	CAAACTTCCATGGTTTGAATCATA	CGGAAACTTGAGTTaTTTACTCGCCACTCTC	2	13.168		EZ044751
C23375S174	GCTGTGAATCAGAACTTTCAGT	AGCGAGGAAGCAAGTGCAGA	ACTGAGGAGTTTGATcATTACTCTCTTTAGGCA	2	15.806	Regulation of nuclear pre-mRNA domain-containing protein 2 (Rprd2)	EZ009955
C45380S826	TGACACCAGCCAAACTTGCT	TAAAGGTATGAGGATATCAAAGA	CAGTGATGGGTACTCCTgATCAGAATACACTA	2	16.14	Protein FAM92A1 (fam92a1)	EZ037676
C18366S189	GTGAATCAAAGGGTCCACTGA	GGTGGGAGATTTTGACACAGA	TCCAGTGAGAGACAtTCGTCAAATATCCACG	2	24.099	Mitogen-activated protein kinase 6 (Mapk6)	EZ048547
EST164	GCAGCTTGGAGTGTTGATGTA	FAM-ATATCGATGTATCTATCTATCTCT	N/A	2	26.545		DY581172
C14319S510	GGCAGGAAATGGTGCAGATGA	GAAGGTGCTAACAGACGGCTT	GAAGGCGGATATCtGTCACTTTGTGGTGG	2	35.861	Probable signal peptidase complex subunit 2 (spcs2)	EZ043453
C24159S323	AGCAATGTTGATTGATGCCATTT	GGCCAATCACAGAGCTGGTT	TTCAAAGCTGCCcAGGGGATGACACAA	2	36.425	V-type proton ATPase subunit d 1 (ATP6V0D1)	EZ031217
C14226S523	GTGCATTATAAAAAGTGAATATGGA	TGGCAAAATTAACAGGAGGGAA	CTTGCTAGGATGAtGAGCCATGTCTTTCA	2	38.121	G kinase-anchoring protein 1 (gkap1)	EZ009947
C20274S537	GCAATAGCAATAAGAATGTCAGA	CAAGTGAAAGTTCATTTCATGCA	AAGCGATCTAGTTCcCTAATCCATGTCTTGT	2	40.645	Ras-related protein Rab-22A (RAB22A)	EZ013882
C21618S209	CTTCTGTGCGATGGGGTGTT	GATGAGTCGCACGATATGCAA	GAAACAGAAAGATACcAGCAAAAGGATCGAATT	2	42.839	Guanine nucleotide-binding protein G(s) subunit alpha (G-s-alpha-60A)	EZ000810
C19944S225	TCTACGACGTCATTGAACAAGT	GAGGCGTTGTACGTCCTGAA	GAGCTGATGGAgGGTCTCACCGCGT	2	44.26	DNA topoisomerase 1 (TOP1)	EZ000825
C13648S225	GAAGTCTAATAGTCGCGTAGGA	CTTGATCGATCCAAAGACGATT	AAATAACAGGAATTGAAaACCTTTCTATTGCAAAACT	2	44.463	Coiled-coil domain-containing protein 115 (ccdc115)	EZ043836
C19364S520	TCTGTGTCTTCATCTTCTAGGA	AGTTTCGCTTGAAATTGTACTGT	AGTGAAGAAGTAACTcAAGTTGAAAAACGGCTC	2	46.963	Tumor protein p53-inducible nuclear protein 2 (Tp53inp2)	EZ011060
C22643S340	CTTGCTGCTGGGAAGTTCCT	CTGTTTCCTTGTTAGATACGGTT	TTTTTAACATCAACAACcTCTTCTGGTATACTTGACA	2	47.154		EZ040631
C20821S413	CATTTCCGCCAATGTGTTTCCA	CCACATCAATAATCTCCTGCAA	ATTTTTGCTCCGcTGCTTCAGCAGAGT	2	50.392	TP53-regulating kinase (TP53RK)	EZ012378			3L	5.13185
EST165	GCCAAGCAAACCAGAGCAGT	FAM-CTACTCCCATCTGGTTGCTGA	N/A	2	53.97		DY581162
C20399S426	CAATTATCATGCCACACAAGGA	TTTCGACTTGACTTAGGTCTGA	AAACTCTGCCAACaTCTGAAGCTGATTAA	2	55.393	High mobility group protein 20A (Hmg20a)	EZ012964
C12902S674	AGCCGCTGTTTGTTTGATTCTA	ACGGAACAAAAGGCAGCTACA	AGAAGATTAAAAGgCTCCGGAAGATCGAC	2	56.213	GTP-binding protein Di-Ras1 (Diras1)	EZ011983			3L	1.86087
C13142S250	GTTTAAACCGTTTGTACTAACGA	AGAAAGAAGCTGCTGAGGACA	GATGGATCCTAGcGCTCCCTTCAGTAA	2	57.48		EZ046633
EST062	FAM- CGAGTTAGTCTGTTAAGATGGT	CTCTAAGTCCGATCTTCTTCCA	N/A	2	57.544		DY584488
C237S473	TCAAGCCTTGCTATTGAACTGA	CCAATTGAAATGAGTGGGTGAA	CATACTTTGAATACAGgAAAGGAAATCAAGATCTA	2	61.741	UPF0598 protein C8orf82 (C8orf82)	EZ009997
C22821S388	TCTGCTCGATCTAGGTACTGA	CGATAAAATATGAAGCTCAAGGT	CATTTCTGTCGAATgCTCTCCTTAGATTTTA	2	62.737	Vacuolar protein sorting-associating protein 4B (Vps4b)	EZ028439
C24096S618	CCATTACAGTTGTGCCCAAGA	GGAAGGCAGAATACCGTGCAT	GTAAGATGTGCTTaCATGGCTGGTCTGCA	2	64.503	Protein jagged-1 (Jag1)	EZ007747
Apam3_166	HEX-TCTACCCGCAATTTTCATCA	CGCTCTCCTATGTTCGATTG	N/A	2	66.024		N/A
C10697S175	GCATGCCATCTGGAACTATGA	GGTGGCTGTCTGTATGGGTT	GCCGCGCAGCAaCAGTCACAAAGTA	2	66.743		EZ031308
C25444S173	TTGATGTTGACACCGCCTGAA	AAATAGGAATAACCAGTGTGGAA	AATGGATAGCTgGCGCTGGTAGCCT	2	68.429	Cathepsin L	EZ038319
C14487S191	GCGAGGCTCCCTTACGTCAA	ACGTCACTCCCACGTCAAGT	TTGATGAGATGcGCAAGGTGCCTGG	2	71.919		EZ016134
C13354S446	TTCCACTTACAAGTACTTCGAAA	GCCAGTTGATTCGCGGGTCA	TCTTGGTAGATCCgTTCCACAAGGCAAAA	2	72.615	60S ribosomal protein L15 (RPL15)	EZ044643
C6659S249	TCCCTGCGCCGATACGTCTT	GAAGGCAGACGAATGGGTCAA	ACATTTGCCTCCCAaTAAATCAGAAACTGTG	2	73.931	Alanyl-tRNA synthetase	EZ011037
C20442S307	CCAGAGCCCGCCGGCAAAGT	GGTTGATCGCTCGGGGGCATA	GCAACAAGAGACTTaGCTATCCATCTTGCTC	2	75.439	S-adenosylmethionine synthetase isoform type-2 (MAT2A)	EZ026095
C26831S450	GGCCACATAGGCACACGCAT	AATCTTCGGCTTACTGGTATGA	ATCTTTTCTACATATCgTCGTGAATCAATTCAAAT	2	75.99		EZ046399
C13486S116	GGTTTTATCTCCTCTGGGTGA	ACTTAGAAAGAGCCGCGAGTA	TGTACATGTTTCTTTtGTCCAAGAGATCCTGAT	2	76.927		EZ025858
C24129S242	AGCAAGGATTGTGTTCGTGTTA	GTGGGTGAGACGTATATGCTT	CAGTCAGATCAATaTTTGGGGATTCGCGC	2	78.859	Protein XRP2 (rp2)	EZ010782
C14357S360	TGTGTATAGAGAATCGAGCCAA	AGAAATCTGAGACGACAAGAGT	CAACGGCCAGCAcCATTGGAAGTAATT	2	79.325		EZ036180
C2435S173	TGGGGATTCGCCGCCAAGCA	CACGAAGTTATAAAAGGCGTCTA	GTCTCACCCACAcCAGACAAAGCGCGC	2	81.742	Protein XRP2 (rp2)	EZ010782
C25234S280	GAAATGAAATAATAAGGAGACCAT	GACATTATCATGCACATTACAACA	ATCCACCATTACCgCTGCCATATCTCTAC	2	82.633	Mitochondrial inner membrane protein COX18 (Cox18)	EZ011701			3L	9.06712
C25652S324	GGGAAAAAGCGAAACACGAACA	CGGATTGCAAAACTCTGGAGA	CCGACCATCCGTtAGCAGTCTCGTTAA	2	84.045	Protein Wnt-1 (WNT-1)	EZ029058
C23734S391	GTCAAAGATAGAGCACTCAAGA	GCTAAATATTTTGTTCTCTGTCAAT	CCATACCAAATAACAcAGGACGCGTATATAGGC	2	84.879		EZ016094
C15351S256	GATTGGTTCAGGGGTGGATGA	TTTGACCAGTGCCCATCTTCT	TATCTTGGTGCTCAtGCAATGATAATTGGGA	2	85.078		EZ037777			3L	7.31364
C17077S225	AGCTCCTTTAGAAGACTATCAAA	CGTTGATCGCCTGTTCGAAGA	TGCCTTAAATTCATcGATTTGTTTCGGCCTA	2	86.696	Zinc transporter ZIP14 (Slc39a14)	EZ010311			3L	8.52474
C16387S343	CATAACAGTTCTCAAATAAGCACT	TATTGCCTACAGCGTGGAACA	TTTGTTGTATTGCAgCAGTTTCTGAGGACGT	2	87.26		EZ016395
C15493S507	GTGCACGCGGCACAGCCAAA	CGACCTACGGAACCGGAAGT	GAGGGCAAGGCATaTTGGGAAGTTCAATG	2	89.097	Kelch-like protein 8 (KLHL8)	EZ013619			3L	15.8224
C17287S307	CTGAAATCGTGCCACAGTCT	TAGAGTTGCTGTCATATATGGA	ATTCTAGCCACAAcTCCCACGTGACCTT	2	90.715	Pumilio domain-containing protein C14orf21 (C14orf21)	EZ010711
C12507S635	TACAGCAATATTCTGTGTGACAA	GCAGTGATACCAGTGCACTCT	ACTTTGTGTTCACAgTGGGGTGTAAGATGTC	2	90.803	Alanine--glyoxylate aminotransferase 2-like 1 (Agxt2l1)	EZ010944			3L	13.8541
C18231S140	CTTTCTTCGCCACTAAGCTGTA	GGACTGCGAACAAAGGAATGA	AGCAATTTACTCTCcCCAGATAATGATGCAC	2	91.313		EZ037040
C22109S391	CTTTATTATCGACCTCAGAGACA	AAGAGAGTTTTATTGGATCTGGA	CCAAATTAGAGGATGTaTTTTGTTCCTCTAGAGGT	2	93.727		EZ026649
C25536S620	TGTAGGAGGTGGCTCGCTTT	TGAGCCAACAGTTCTTAAGCAA	GTTTTGATCTTGCaCTTCGGGAACAGAAA	2	95.611	Na(+)/H(+) exchange regulatory cofactor NHE-RF2 (SLC9A3R2)	EZ011594
C22900S198	TGACTTTTGCACTAGCCTTACA	ACTAAAAATATGTGGGACTCTCT	GCATATACAAGAAATATcATAATGAAGGCTAGTGTAC	2	96.012	Di-N-acetylchitobiase (Ctbs)	EZ033310
C15056S244	CAAAGTCTGGGATATTGTTCCT	AGTGTGGTAATTCTCAATGACTA	AAGAATAAATAGTCgCAGTCTACTTGCCAAA	2	98.98		EZ041128
C54074S403	CGACAACACCCTTGCCAGCT	CCGAAGAGTTTGACAAGGTCAT	GCGAATCACATTCATgGTTCCTTTGATGTTGTG	2	101.464	3-oxoacyl-[acyl-carrier-protein] reductase (fabG)	EZ011081
C14474S185	CAAACTTGGCATACAGTTTCACT	AGGAAACACAAGATTTCTTGGAA	TTAACTTCTCCAGAtTGTGAGTCAAGGGTAA	2	101.84	Prefoldin subunit 4 (PFDN4)	EZ013437			3L	5.36051
C26329S310	CAGTACGCAACATCACAAGAAT	AAGATTAAGATGCCCAGGAAAA	AATGCTTTGTCCTGgACAGACACTATCACT	2	105.495	Papilin (Ppn)	EZ000873
C25946S829	GAACGTGAACGGAGGAGGATA	CCGAAGGGGTCAAAATGTACT	ATTTACCTTTGTCGCtGAATTTCTTGAGATCTG	2	105.714	Aldehyde dehydrogenase family 3 member B1 (ALDH3B1)	EZ028186
C11020S415	CATGACGTCCAACTCCAACCA	ATTCCAGTAAAATGCCTATCAGT	CAGTGCAATACTTcTCGTCAAATGCTTGT	2	108.645	RNA exonuclease 4 (rexo4)	EZ009169			3L	14.0447
C25425S128	TTTAATTTCTGTTGCTCATCCCA	TGAACCACCACCTACTACACT	AGATGCTTTTTGCcAAACCCTCTCTCAAC	2	112.817		EZ009982
C14242S316	GGTCAGGGGGAGAGAGAGAT	CAGAATAAACAAAGTGTCCAGGT	AGTGCGATTTGGgGGTGTCACCTTTAA	2	114.038	Regulator of ribonuclease activity A (rraA)	EZ033599
C26271S403	GGCGGCAAGATTCGCTAGAT	CCCCGTGACGTTTTCTCTCA	TCGACGGTGGGGcCATTTTCTCCATGT	3	0		EZ038490
C188S318	AATTCACATGGTCTCTTCCAGT	CCCTGAAGGTAGAGTTGAGCT	GTCAACTTGGCTgCTAATGGAAGCTCC	3	1.592		EZ001019
C10862S253	GTCCACAAATGTTATGATTGGAA	GAAGCTGCAGGATGTCTGGAT	CGCACAAACCGAcCTCCTTTAACAGTT	3	9.397	Propionyl-CoA carboxylase beta chain	EZ031956
C17498S226	AATCCTTTCCTGATTTGGTTTGA	TTGTTTCCTACGGTGCGCAAT	AATTATCCCTGGTGTtAGTCCCAATATTGGGGG	3	15.994	Putative alpha-L-fucosidase 1	EZ010461
C28595S225	GACAAAAGAGTTTGGTAGTGACA	CAGAATCAGAAAGCAAATCATCA	GCCATTTCAACCAcGAGTCTTCTCTTTAC	3	16.389	Activating signal cointegrator 1 complex subunit 3 (ASCC3)	EZ001011
C38503S228	CCTTGGCATTTGTTAAGTCTCT	TCCAAGATATCAAACAGGCTGA	ATCAGTGGTGCCGTaACATTGACACTAAACC	3	18.483	NADP-dependent L-serine/L-allo-threonine dehydrogenase ydfG (ydfG)	EZ011084
C15111S282	GCTTAGCTGGCAAGTATGGTA	CAATGGTCATGCACCAATGAGT	CATTTGTGACAGCaACTTCACAGGCTGGT	3	28.001	Dehydrodolichyl diphosphate synthase (DHDDS)	EZ010700
C22427S223	TCAGTCGCATAAATACTAACACA	GTAGATCCACGCTAAATGTTCA	TAATATTAAACAGAAAaGAAACAGCCAGAAAGGAC	3	29.6	Collagen alpha-1(VII) chain (COL7A1)	EZ033531
C27925S129	CCATGGTTTGAGCGCCTTGA	TTTGCACCACGCCTGAGTGA	GCAGCCCCAGgCTTTGTCCGACA	3	32.181	Glutathione S-transferase omega-1 (Gsto1)	EZ015669
C15176S465	CCTTGGTAGATGGAGACCTCT	TGGCCCATTTCTCCATGAACT	TGGGGAAGAGTAACAaATCTGTGACAATTGTGG	3	34.179	Multidrug resistance-associated protein 1 (ABCC1)	EZ026390
C34124S511	GTGGGAAAGGTGATTCCTGAA	CCACAGACACATCAGGAACT	TGGCAAACTCACgGGTATGGCATTGG	3	36.348	Glyceraldehyde-3-phosphate dehydrogenase 3 (gpd-3)	EZ026309
C16912S265	TGCAGCAACGGTGATTTGCTA	CACGCCTAGAGACAGTTGAGA	CCCTGTACTACCATcTGACTCACCAGTATTG	3	37.841	Translocation protein SEC63 homolog (SEC63)	EZ013824
C19002S323	ATGCGCAGTCAAACAAAGATGA	GCCAGCTGTCTTTAGATGAGT	TTCCAAACCCAAGGCgGTAAAGGATATTCTTGG	3	39.492		EZ031573
C19713S134	CGATGTCGCCTTCTTCGTCAT	GACTTGAAATAGGACCCATAGA	CGGAAAGTGGAATgGTCAGCCAATCAGTG	3	42.014	T-box transcription factor TBX18 (TBX18)	EZ020190
C20998S134	GCCAAAATGGATACATGAAGCT	GCACATTTGCTTGAATTTTATCGA	AATAGGAGACTCAcGCTGTTGTAAGACCA	3	43.985		EZ033274
C18165S232	CGACAGAAAGCATAAGCTCCA	CTCGCTCTGCTTTTCGCAGAA	CTGGGAAGAACGgCTGAACTCGATCCT	3	44.201	Bullous pemphigoid antigen 1	EZ019763
C12093S318	TCAATGGTGTGGAACGCAACT	GCAACAAAACGTCATCTTGCATA	GCGGCAGTTCCGtAAGATGTCATGTAT	3	44.777	ATP-binding cassette sub-family G member 4 (ABCG4)	EZ001301
C10565S307	AATAGCTGATCCGACGTGACA	GCCTATAAGAAATGGCGAGCAA	TGAGATTAGGTAGCcTTGTTTCATGATCTAA	3	46.175	Endothelin-converting enzyme 1 (Ece1)	EZ028084
C16956S551	GGAGTGAACTGGAGCAAAGAA	AGTTCCTCTCCATCTGGTGTT	ACAGTAAACAGTTTGGcTGAAGAAATACAAACCTC	3	49.205	Tetraspanin-33 (TSPAN33)	EZ040572
C13265S200	GCACATTTGATCAGCAAACAGT	CTAACTCCACAAGTATGAGGCA	ACATATCCTTAGAgCAAAGACCAAGCCGG	3	49.595	Patched domain-containing protein 2 (PTCHD2)	EZ001396
C23489S194	CAGTCAACGCAAGAAATATTCTA	GACCATCTTTCATGAAACACAGT	AGCACAAGCTTTTAaGCACTAGAGTATGTCC	3	53.889		EZ039165
WGS131	HEX-CGTTGCTGTGATGACGTATTCA	CGCCCTTTGCAATTCAGTCTA	N/A	3	55.935		744999704
C20581S243	CGAAGATAGGTTCAATGCAAACT	AAGAGGGGATAAGCCATTGATA	TCTTAAAGCTTGGcCTCGAACATCTGTTC	3	58.43		EZ038398
C24932S258	GTATTTGTCCACAACCTCTTGAA	CGGACGTTTTAGCGACAGGA	AATTTGAAAACTTTaACGCCGTCTTGCTCAC	3	61.119	Probable 10-formyltetrahydrofolate dehydrogenase ALDH1L2 (ALDH1L2)	EZ040547
C23738S719	GCCTGAACCTTCTTGTCTTTGT	AGGCAACCAATATAGGAAGAGA	TTTTCCAATACATGTcCCCACACTTATGAGGAA	3	62.544	60S ribosome subunit biogenesis protein NIP7 homolog (NIP7)	EZ045357
C11110S247	CTCGCATATGGGAACCTACCT	TGGGCAACAATGTGTGTCCTT	GGCTCCCGGGTAgGAATTGTGGAACCT	3	63.747	Fatty-acid amide hydrolase 2-A (faah2a)	EZ009327
C1136S272	CAGTGTCCTGTGCACCAGAT	ATATGGTTCTCCGCTGGAACA	GGTAATTGAGGATgAGTGGCACAGTGAGG	3	63.749		EZ046900
C16621S398	CTGCTTGATTGAGGTCACTGT	CCCTACTAAGATCAGTAAAAGGA	ATTGTTATTCAAATTgGGAAGAATCTCGCTGGT	3	64.691		EZ015310
C22425S453	CGCACTTGACGACCTCGCAT	CATATCCGTGCAATAACAAGGA	TTGTTTTTGAGATCTaTCCCCTTTGGTCCATGG	3	68.042	NmrA-like family domain-containing protein 1 (NMRAL1)	EZ047516
C24216S175	GGTCCTTATTTCCAGTCAATGT	CAGAATAGTAGACAAGACTCAGA	AAATGTCCAGTCAAAtGGTTTGATGACTTCTAA	3	68.96	TIP41-like protein (tiprl)	EZ009884
EST016	FAM- CTATCTGTGTATGATCAGGACTA	TCCATCTGTTGTGGAAACTGGT	N/A	3	70.434		DY586537
C166S563	TCAAGCACTGTTCCACCACAT	AAGAATCCGTTGAGGGAGCAA	GACGTCCACTGGTTcACTTTGTTGTGTTGCA	3	72.499	Dynein light chain Tctex-type 1 (Dynlt1)	EZ014403
C21244S233	AAAGACCTGATAATCCCTTCCA	TTATCAGGATGTTGAGGTCGAT	CGAACTTGAAAAGTCtAAGAGAGAGAAAGAAGT	3	73.208		EZ012308
C12174S605	CAAATTTATCTCTTGCTGACGAA	TAAGGTCCTTGTCAAGTCCAAA	ACACGACACTCTtCTCTGAAGGCTCCT	3	75.075		EZ021882
C13535S196	TTCCATATTCCGTGCAAGTGAA	AAAACGAAATCCTCGGTGAAGA	TTAGCACTGTAGGTGGgTTTCATTGAAATTTTCTT	3	75.367	Vigilin (Hdlbp)	EZ001077
C11242S364	GAAAGATGATGGCTTTGAAGGA	GCTCAATGATGCGCATGAGCT	GACAAAGATTTATCACAgTATAACACTGAACTGAATC	3	77.955	Coiled-coil domain-containing protein 114 (Ccdc114)	EZ002723
C28868S363	AGACGCTCATCACGGCCATA	CAAGATTGGCTCATTGTACACA	TCACAATGCTCTgCAGGAGAATGTGCG	3	79.461	Tumor protein p63-regulated gene 1 protein (TPRG1)	EZ000799
C29060S309	CAAAATTCCCACAAGGAGCTGA	CATCTCCTTCCTTGCACAACT	AACCCCATACAGCgTACAAGTCCTGAGCT	3	84.557	SH2 domain-containing protein 5 (SH2D5)	EZ010278
C16965S252	TGTGTCCCACACATTACAGTT	GAATAACGTCAGTAGCTTTGT	CCCGCCAATAgCAGACGGCCAGA	3	84.603	Guanine nucleotide-binding protein G(I)/G(S)/G(T) subunit beta-1 (gnb1)binding protein G(I)/G(S)/G(T) subunit beta-1 (gnb1)	EZ010127
C22138S164	GGCTTTTGCTGTGGATCTCAT	GTGAGGATCAGTCTTGGTTTGA	GCATCGACTTTAGaGTTACATGCTGGGGA	3	86.484	DNA fragmentation factor subunit beta (DFFB)	EZ019139
C15670S505	ATTGATCAATGGGTGTGACCAA	CAAACGTTGCGGCAGCCATTA	GCCTTCATCTCTTtCCGGAGGACACAAAT	3	90.924		EZ042366
WGS035	HEX-TTGATTGGTCAATGAAGAGAGTA	TGTTGCAGGTGGACAGGGTT	N/A	3	91.904		714180598
C18064S518	AGCATCCACATCTCTGACCAT	CGGTGTTGTTATGAGGAGACT	TTTTCCAACTCCTTaGGTGATGGATTCTGGG	3	98.111	Calmodulin	EZ031297
C23209S177	AGGCTACGTAACCAAGCTCTT	GCCTGGTGACTACATCTGTGT	TGGCCCACAACTcCTGGCACTATTGCT	3	99.571	Rhamnosyl O-methyltransferase	EZ010458
C60613S230	AGTATGTTGCTGAGAATGTTGCT	ATCAAAAGCATCCTCTACACCAT	ACAGGAATCACCcGAGCTGATGACTCT	3	105.802	Coatomer subunit beta' (Copb2)	EZ017799
C10810S897	TTTCAAACATGCCCTTGACCTT	TGTAGGTGAAGCTGATGGTGA	ATCATTTGAGCTcGCGGAGGTTCACAA	3	112.281	Tetratricopeptide repeat protein 17 (TTC17)	EZ001164
C17479S262	AAGATGAGGAAAACTAACCAAGA	CCACCGTGAGCGACGGCATT	CAGAAGTAGTTGAgGGCGGGTTTCACTCT	4	0		EZ018256
C15084S136	GAATTCTTCAATTTGTAACTGGAA	CGAACAACTATCCTAACAGTGT	ACCGGGAAATATcGCCCACACACAACA	4	16.661	CUB and sushi domain-containing protein 1 (Csmd1)	EZ001133
C24438S225	CAAGCACCCCCTTTGGTGAAA	TGCCATTCAATAAACATCTCTCT	TCATTTAACATTCGGaAAACTTAACGTGCAGTT	4	24.005		EZ015994
C14364S490	AGCGTTCCCTCGTTCTCGTT	GTATAACTTGAGTGACCCGCTT	CTTCTTCCTACCTtTGGGTGCAGTTCGTT	4	34.221	CUB and sushi domain-containing protein 3 (CSMD3)	EZ010489							2	0.704207
C3724S507	TACAAGTTCTTAATCTGGGCTTA	ATGACATGCATGAGACAGAACA	CAAAGGTGATTGTaTCAGCTGCCTCTTTA	4	35.76	F-box/LRR-repeat protein 14 (FBXL14)	EZ011337
EST007	FAM- TGCAATGGTTCTGTTGCAGTCA	GATCTCTTTACCGATTTACAGCA	N/A	4	37.331		DY587595
C14018S197	AAGGGGAAGCATCACTCCTTT	CGTCTGTTTGTCACCTTTCGA	CGTGAGGCCTTTtATAGCTTCCACGGT	4	42.228		EZ014843
C19797S331	CAAGCAATGCTGCCCGTTACA	AAATTTCACATCCTCAAAAGCGT	TTATTTGGCCTCgATCCCTGGGATTGT	4	43.625	ELMO domain-containing protein 2 (ELMOD2)	EZ011195									5	5.59333
C27153S258	TCGATTTTCTTCGCTAGCACTT	CGAGAAACAACTCGAAGATCCT	TTCAGGGTCCTGaCCTCCCAGAAGAGC	4	44.122	Coiled-coil domain-containing protein 146 (CCDC146)	EZ011184							2	1.92485	5	2.48045
C18363S421	TTGGAGGCAAAGTGCTTGTGA	ATTTTGTCAACGTACCAGAAAGA	TATTTGATTTAGGTgGGTCGACATCCTGAGA	4	50.217		EZ016338
C7134S210	AATGATTCACCAATTAAGCCTCTT	GAATCCACCCAACGATGGAGT	CCAACGTGCACCcTCCAGAAACAAGGG	4	56.437	Dynein heavy chain domain-containing protein 2 (DNHD2)	EZ010257
C13990S341	GAAACACACTATTATAACCGTCAT	TGTGAAGAGCTCCTTACACGA	CTAATCCTCCCATcTGACAATCTGGTGGT	4	57.917	Probable protein phosphatase 2C T23F11.1	EZ029116									5	1.47148
C29226S281	CACAGGAATAAGAACTTGAGACA	CAGTGCAAAGGTGGTGGTAGA	GGTCCTGGTTCTTTaTTTGCAGGTGAAGGCA	4	59.805	Vacuolar protein-sorting-associated protein 36 (vps36)	EZ010540
C17330S121	GTCTCAGTTAGTTTGTTCTCCA	TCCTTAAGACTTGTGCCACAAT	CAAATTATCGCCTCaATCAATTCCAAACGGA	4	59.842	Protein transport protein Sec24A (Sec24a)	EZ002759
C18920S453	CTCGGCGAAGTCTATCGCTTA	GTGTATTTACAAGTTCTATCTCCA	CAAGAAACGTTTTATaAACGTGCAAGCAAAAAT	4	60.39	Homeobox protein Hox-A3a (hoxa3a)	EZ010789
C18185S479	TCCATGTCCATCATAAACACCA	ATGGAGGATTCACATACAGAGA	AGCAGTGCCCTTgTCTTCTCTGAGACT	4	62.615	Probable protein phosphatase 2C T23F11.1	EZ029116									5	1.47148
C5239S208	GTGAAAACTAAACTACAAGAGTGA	TAAAGGAACCTCGTTTAAAGTGA	CAGCTTTCATGTgCGATGCTGACATTG	4	65.218		EZ019634
EST149	FAM-ACGTCAAATGGATTTTCACATGA	AGGTGCTTCTCTTTCCTCAGA	N/A	4	68.144		DY581661
C10773S305	GTTCCTTCTTCGAAATTCCATCT	ATAACCTGCGGTTTCGATCCA	CTCGTGGTCGCCtAATTCTACTGCACT	4	69.989		EZ016905							2	2.7702
C7889S263	GATATTGCAAGACCGCAAGGA	TCTCATTTCGTACACATAGGCT	GAAAAAGGAATTGCcAAAAATGCTGTGGATG	4	72.345	Heat shock protein 105 kDa (HSPH1)	EZ012060
C18487S1302	CAGGAAACTTTGTACTTCCCAA	GGATTTCAAGTTTTGTTGTTCGT	TGTCGAAGCCGTGtCAATGCTAGTAACTC	4	72.398		EZ028650
C11797S545	CTGAGATGATTCCCCAAGAGT	GTGGGGTTTTCATCTTCTTGGT	CCTCACTGCTTTGTtCTAAAAGAATCCATCA	4	72.807		EZ009937							2	1.7416
C22633S340	CAATTCGTGCACGGCTTCCA	CGTTTTTCCCGAACATGCACAA	AAAACGAACTTTGTCaCGATTTTTGAATCTGAC	4	73.664		EZ035524
C10625S161	GCATCAGGATCTGGAATCTTCT	ATCCCCCTAAAGAGATTGATGA	TCATCCCAGTCTTCtGGTTTCTTATCATGAC	4	74.03	Calnexin (CANX)	EZ025005							2	1.85664	5	4.34578
C76S562	GTTGTTGGCTATTGCCACCTT	CGACGTTGTTCATAATACCTCTT	CTTGGCATTGCTgATATCGCAAAGAAA	4	76.417		EZ021875							2	2.08658
C13301S439	CTCTACAAACGAGCGGTGTAT	GTGCACGAATTGCCAAGCGAT	GCACCTCAGGTAAAtGAAGACCAAAAGGTTT	4	77.074		EZ035524
C1063S181	TATAAACCGAGAGTGACCTCAA	CACCGCAACCTATACAACACA	AAGTTGTGAAGTTAAcCACGATTAGCTCTTCAG	4	77.76		EZ029571
C19928S437	GAACACTAGTCTTGAGGTCTCT	AAAGAAAATAACGAGCTGCATCT	TGGTCAGTTTCTTCcCGTAGTTTTATGAGGA	4	80.365	Centrosomal protein of 135 kDa (cep135)	EZ046071									5	2.23499
C23327S599	TCCTGAGGCAATGTGTTTCCA	CCAGCCAGGAATGTGCAGAT	CGACTATCTGGTCTgAGTTCTTCAAAGTAGT	4	84.061	5-hydroxyisourate hydrolase (urah)	EZ034368
WGS116	HEX-CAATTGCTGGATTGGGACAGA	TGCACTGATGAGGCCCAGAA	N/A	4	85.837		745002493
C20443S297	ATTGATGCTCAGGAGTCGTCA	GGAATTGTCGGGTATTCCGTTA	ATTTGTCGCACTtTCGCGGGAGGAAAG	4	89.442		EZ024116
C13992S181	TTGACCAAGAAGTAGACACCAA	GCGCGGTGAAAAGTTATCAAGA	CAGCCTCAGTGTTtGCTCAATGACATGAC	4	89.925		EZ012481
C20163S412	CATGGAAGTTAGTCAGACAGTT	GAATGATGAGGTTGCATTCAGA	TTTGCCTGGACTTCtTCAACTATCAGTTTTT	4	92.917	40S ribosomal protein S3a (RPS3A)	EZ031200
C63602S197	TCACCAGTATTGCCGAGATCA	TTGCATATGCGGTGGGAAAGA	ACACAAGCACCAcCAAACCATCAGCTT	4	95.107	Tolloid-like protein 1 (tll1)	EZ011226
C26116S342	CTGTTCAAACTGTCCCAGCTT	CTCAGTGGATCTGATGCTGAAT	CATATAAGCTGCcGCCCGTTTTAAGTT	4	96.576	Suppressor of G2 allele of SKP1 homolog (Sugt1)	EZ012758									5	2.10398
C14848S1085	CAGGCCAAGACAATTTAAGTTGA	GATAGGATTTTTTGCTATCGAGAA	GCTAACTAAAGAGCgCTTTAACTTGAAGATT	4	99.412	Ubiquitin-like protein 3 (Ubl3)	EZ014392									5	4.40716
C11461S560	TGATTCTTGTGGCGACATGCA	GACGACTGTCGAAGTGAGAGT	ATTCAGCAGTTAAaCCGCGACATGTTCTG	4	100.86	Bardet-Biedl syndrome 7 protein homolog (Bbs7)	EZ000986									5	0.586337
C48806	TGCATAGTGTAGGTATCAAGTGT	TTCCATTGGGCGATTTCCACAT	ACAAAGGTCCCTGTtGCTTAAGAGTAACTCG	4	102.733	Isocitrate dehydrogenase [NADP] cytoplasmic (IDH1)	EZ010221
C17914S739	CTTCGGCGGCTTGGGAGGAA	CCGAAAAAGGAATTGGTGGCTT	TTTCTTGCGATTgTCGAGGTCCTCACC	4	104.095	Plasma membrane calcium-transporting ATPase 1 (ATP2B1)	EZ002337									5	2.52648
C14404S340	AATCATGCTTGAACCAACGGAT	TTTCGTAACTTGAATTTACAGGAT	CCTGTTAATTGTCTcAGGAAGAATTCCTGGT	4	108.671		EZ009646									5	2.83145
C11759S946	CTTTAACGAGGCTGTGTCGTA	AATCATCGGGCCTACTGGCA	GAACTCCTTTCGTTGGgTAATTATGTTTTTGAAAG	4	112.49		EZ013069									5	5.53312
C12464S260	TCACCTATTCTGCTTCAAGCAT	GCAACATTCTCTCTTGAAGCAA	TCACTTTCTTAGCcGAATGGGGAGATACT	4	119.737	Transmembrane protein 165 (Tmem165)	EZ042469
C11999S90	TTTTTAGAAACAGTGACAATCTCA	CACAGGTCTTCTATTAGGTCTT	ATCAACTATATTTTTTAcCCTCTTCACTGTTTCCTGT	4	124.333	Mitogen-activated protein kinase scaffold protein 1 (Mapksp1)	EZ019401
C13550S341	CTTGGTCATTTTGTAAACCCAGT	GAAGGATGGAGCGTCCTTCA	CCCACAGCAATAAGgTATCGCATAATTGACA	4	141.038	Protein phosphatase 1 regulatory subunit 12B (Ppp1r	EZ010803
C22820S193	AGTTGTCTGTATATTAGACATGTA	TGGCCTGCATATGGCTTCCA	ACCCCGAAGTAATTtGAGTTACCCTTGGTCG	5	0		EZ047699
C26311S424	CGTCTGTACCATGGCCATCA	CAAGCGTTAGGTATCGGAGGA	CTGAGCTAACTGaGCTGTCAAACCAGA	5	6.845		EZ016775
Amil2_010	FAM-CAGCGATTAATATTTTAGAACAGTTTT	CGTATAAACAAATTCCATGGTCTG	N/A	5	14.355		EF014484
C15891S454	GAGGGAGGAACCCATCCACT	AGCATCGGCAAAATAAAATCACT	GGCGATTCCTCAATtTGTCTTAGTCTTTCAC	5	19.483	39S ribosomal protein L49	EZ036108
C8136S163	CTTCATCGCCTTCCAGTGGT	GAAATGGATGCTGGCGAAAGT	TATCTTCTGTAGgGCCTTCAGCTGCTC	5	20.787	Heat shock protein HSP 90-alpha (HSP90AA1)	EZ010335	V	14.6875
C59049S135	GAAGAACCGAACGTCAACTACT	TTTAAAGCGATGTGTCAAAGTGA	AGAAACCCATTGcCGGCGTTAAACAGT	5	23.821	Tubulin polyglutamylase TTLL7 (TTLL7)	EZ010267	V	10.3607
C25225S451	CTCCTAGCCATGATGTACAGT	CCTCGTTACAAGGAAAACTTGTT	GCACTGACAGGTGTcTGATGCATTTTAATTC	5	24.794	Actin-related protein 10 (ACTR10)	EZ041372					14	57.7685
EST032	FAM-AGGCACAAGAAAGTGGAAAACAA	TGAAGGGATGTGAAGCATGGT	N/A	5	27.779		DY585386
C6723S318	GTGTTGAGTCAACTAACGAGAAT	TCTTGTTCTTCCTCTTCTCCAT	GGACATGCTGTTaGGGCTTTGGGAATA	5	28.667	Presenilin-2 (psen2)	EZ015693					14	72.7291
C12395S564	GATGGCGACTTGTTCACGTCA	CCAGAGAACATCAAAGGAAGTA	CTATTACGAAGAcTTCGAGCTGCTGCC	5	31.992	Serine palmitoyltransferase 2 (SPTLC2)	EZ001917	V	8.02116			14	77.0541
C15021S282	CAGAGGGTGTGTGTCCTCCA	GAAACAGAAAATGCAGGCTCTT	TACAGTTTGGATGTcAGTGAGCTAACAGCGG	5	34.895	N-terminal kinase-like protein (scyl1)	EZ038750	V	13.0405
C70S236	GTTAAGTGACCCTTGCTACCA	GACATGCATATGCTCCAACTCT	GTACTTTTATGACGcGCTAAATGCATGACTT	5	35.33		EZ013402
C15238S417	CATTGATTCCTTCAAGCATGAGT	GTCAAGTTCAAGCACCTAGACA	TTTGGACCATCTGGTAtAGCATTATAATTCCACTA	5	38.657	ATP synthase subunit s	EZ024437					14	49.859
C11329S180	GTGAACACATCTACACCTTGGA	CTTATGTAGTGTCACATTGACCT	AATGTTCACGATAgGGCGTGAAAAGAGCT	5	40.342		EZ038937
C23525S293	ATAGCTTTCTTACTTGTACAATCA	CAAATAAAACAGCTTTTGAAAGGT	CTTTTCTTATCTTCCAAcCAAATGGTAGAAACAAAGT	5	40.868	Enhancer of rudimentary homolog	EZ012107	V	10.5787			14	68.9234
C11670S169	TGTGAACCTAAAAGTGATGTAGA	GTTCTTCCACCATACAGGATGA	CACAGGCCAACcAGACCACCGATCT	5	42.804	Neutral and basic amino acid transport protein rBAT (Slc3a1)	EZ007950
WGS152	GCCTATTTACAATGCATAGCACTA	HEX-CGCTGGGTCCTATCTATATCT	N/A	5	44.676		714180564
C21844S313	CCCATTTTTCCTCCTTGGTGTT	TGATTGATAGTCAAGGTGAATCT	GTGAAATATTAAAATGgCTTGGGGATATCAGATCC	5	47.624	Transmembrane protein C14orf83 homolog	EZ010791					14	67.0101
WGS189	HEX-AAATGAGCGCCTGTGCACGA	GAGCATGAAACTCTGAGTAGCA	N/A	5	51.235		714180544
C25713S318	CTTGTGTTTCGATAGTGCTAAGA	CTCGTGTCCAAAGATCATCCT	TTACATTCCAAGTTAAgTTTTCCGTACATGTGAAT	5	52.561	Guanine nucleotide-binding protein G(I)/G(S)/G(O) subunit gamma-7 (GNG7)	EZ018004
C16442S295	AGCAGCCATCCGCTCAGCAA	CCTTACTGCTCAAGAAACAAGT	TGTCTTTTGATATCgAGGTCTTCCTGTACAA	5	54.711	Coiled-coil domain-containing protein 42A (Ccdc42)	EZ046290
C10924S223	GTTGACAAGTCATTTCCTCAAGT	GTCCCATCTGGAAGCCTTCA	GGCAGTCCAGTTGtTTCGTAGGATGTGTC	5	59.143	Maleylacetoacetate isomerase (Gstz1)	EZ014145
C29432S370	TTACCGCGCGCATGCCCATT	CTGATGATGTTCTTGTAATTTGCT	GGACACCAAGCGaCGTGAACCTTGGAA	5	61.808	Neutral alpha-glucosidase AB (Ganab)	EZ010836	V	9.72694
C24388S705	AGCCTGCTAATAATACGAGTCA	AGAAATCCTATGGCCACAGCT	GCTGTCAAAGTTCGTgTAATATTCGCTTATTAA	5	62.997	Small nuclear ribonucleoprotein Sm D2 (SNRPD2)	EZ031355	V	11.9794
C26140S243	CGTCTCCCTTGGCTGCTAGT	TGAGGTATCATCTATATGCATCA	GCGGCAAACTTTGTgTACCAAATTGCAACTA	5	66.212	BRO1 domain-containing protein BROX (Brox)	EZ042496	V	8.77521
C11439S315	TATTGTTCCTCAGCTTCCTCTA	GTCAGACATTTGAACGGGTCAT	TCTTTCACCAAGGAtTTGATGATGGCTTCAA	5	70.494	Coiled-coil domain-containing protein 65 (CCDC65)	EZ011759
C15985S312	CTCTTGTAGATCTGCTTGCAAT	CTTATGAAGGAGTTTAACAAGAGA	TTTTGATTAACGTCTTTtAGTATGTGAATCTCTTCTT	5	70.63	Coiled-coil domain-containing protein 85A (CCDC85A)	EZ012344	V	6.02487
C18576S293	TACCACTAGACTCTTGAGTTCT	TAAATTACAAGTGTTCGAACTTCA	GCTTTATTCAAGtGAGCCGTGGGCCAC	5	72.553	Transmembrane and coiled-coil domain-containing protein C6orf129 homolog	EZ018652
C22761S360	CATTGGACTGGAGCCAATAACT	GTTTCAATGTAACATTCAATTCCT	AAAAGCCGAGAAcTTGGCAAAACGATT	5	75.39	Rho-related GTP-binding protein RhoU (Rhou)	EZ013022
EST121	FAM-ACAGTTGCAGGCCTTGCAGA	GTGGGAATTGCGACAGGCAT	N/A	5	76.587		DY582587
C18603S149	GGTGCCCAGACCACCATCCA	GCTCAGCAACTTCCTTTGGTT	TGCTGTGTCTGAgGACGTGGAGTCTCC	5	79.461	Retinol dehydrogenase 11 (Rdh11)	EZ013664	V	14.4207
C29080S200	TTCATTCCAACTGCGATAAGCT	CTCGTTTGTCTTGGACACTGA	AGGCAGATGCAACaAGTTTAATTGGCGCA	5	90.075	Kelch-like protein 7 (Klhl7)	EZ010922
C15741S475	TCAATTCGAAATGACCGTTACTT	GAAGCCATCACCATGGTAGCT	ACTGATACAGCGGTtTGATTACCGATGACGA	5	102.117	Fumarate hydratase	EZ048366
C14154S231	TATGGATGAAATGTACCACAGTT	CTTCATAGCGGTCTGAGAGATT	GTTCGTTTAATAAACTaGAGGATAGGCCACTTAGA	5	118.206	Hatching enzyme	EZ024598
C23978S544	CTAAACCCAAAAGATCCAAGAAA	ACAAAGTTTAAGAGCTGTCAGAT	ACAGAGACCAAAGcGAACCTAAACCAGTC	6	0	Alba-like protein C9orf23 homolog	EZ012449
C31340S160	GTTGCCACTTCCATCAGTAT	TGAATGCTCGCTGGCTTTCT	CTAATTCATAATCCTCcTCATTCATCCACTCAGA	6	11.349	SWI/SNF complex subunit SMARCC2 (Smarcc2)	EZ010104
C3255S483	GCCAAACGGGCCAAGCAAGT	ACAAAGTGACCATTGAATTGCCA	GCCCAGCCGAAATCtCTTTCTTTTCATACAG	6	20.226	Sclerostin domain-containing protein 1 (SOSTDC1)	EZ010215
C15113S204	AATTGAATTAAAGTATGTTGGGATA	CAAGTTGAGAATGATTCAAAGCTT	ACTGAACAAGTTTgCAAGGTTGTCAGCTC	6	30.744	Segmentation polarity homeobox protein engrailed (en	EZ021397
C915S149	GAGAAAAATGCTTTCCTGGTTGT	CGTACTGGCTGACACTTCCT	AAGAGGACTGGGaACAATACGCCGTTG	6	39.841		EZ031810
C16279S643	CATTGTCTATTACTTACTCTGCAA	CGGATAAAACATGTGGCTCCTA	CTCAGCAGAAATAATgAAAGTTCTTGACCTATC	6	43.193		EZ032400
C10475S502	GCTATCTCGATCCTTCGAGGT	CATACAGTACAAGACAGCTGGT	GGCAAAGGTATCTGTTgTAATGAAATTCCTTCTGG	6	46.497	Homeobox protein Hox-A3 (HOXA3)	EZ034692
C19478S130	TTTGCCAGAGAACCTCCACAT	ATGAAGTTGTAAGGTGGAGGAT	GGGAGTTTGAATCgCAACAATATGCCACA	6	52.358		EZ015241
C20167S379	TCTGCCACACCAGCCCCTAA	GTCAGATTTGCAACATTTGAGTA	ACATAAAAGTGTCTGaACTTGGGTCAGTTTGGG	6	54.62	Tricarboxylate transport protein	EZ029937
C288S173	TTCATGCTGTCCATAAGCAAGA	CAACTTCCTCACCTTGCACAA	GCTTTATAAAATTTTgCCCAAAAGCCTGCTCAA	6	56.885	Nuclear transport factor 2 (NTF2)	EZ014159
C15522S127	TTGACACCTGATTCATGTCTCA	GAAACAGCAAAATTGTAGAAGTGA	TTCAACCCAATGTTCaATTTCTTCTGGTGTCAA	6	58.735	39S ribosomal protein L43	EZ012138
C26478S226	TCGATTCTCTACGAATTTCTTCA	TGTTAGTGGATTCCAGTACGAA	CGGTTTGCCGTCgACTTCTAAAGTGAT	6	66.14	Fas apoptotic inhibitory molecule 1 (Faim)	EZ011582
C1023S218	GTCTTACATTCACATGTAGAGTA	TCTGCCAGCGCGTGGTGTGT	GTCTTCTGTGTGaGCGACACACACGGC	6	70.194	SPARC-like protein 1 (Sparcl1)	EZ024909
C23950S250	GAAACTAACTGCAAATGATTCGT	ATTTTCTTCGTGAACTTAGAGGA	ATTAATTTTCAAATCgGTCACGTCTGACTCAAC	6	74.18	WD repeat-containing protein 75 (WDR75)	EZ000968
C10005S217	CAGATGTCGTTCGAACACAACA	GAAAAAGACAAATATGGACGTCA	CTCCTTGACTTGcTTATCGCTTCCCAA	6	75.343	Probable 39S ribosomal protein L45	EZ013999
WGS134	HEX-TGTTCGGACCCCAACCTGAT	GCTGCGCCCTTCGCAATTCA	N/A	6	81.793		745001492
WGS205	HEX-TCAAACTTCTCATGTGCAGAACT	TGTAGGGAAGTGTCGGACGTA	N/A	6	84.736		714185213
C29463S468	GTTGACGGAAGGCGTCAAGT	CGGAACGTGACTAAACAACACA	AGGAGATAAGCATTcTACATGACGAGATGTT	6	86.377	Low density lipoprotein receptor adapter protein 1-	EZ010576
C27026S472	GATGTCGTTGTTCAAGTCTTCA	CAAGAACACATGGAAGACACCT	AAACCAAGCAACtTTCCTCCGCGGAAG	6	91.387	Collagen alpha-1(II) chain (col2a1)	EZ010021
C11520S633	TTTAAGAATGCTTCTTCGACTGA	TTACGTTTCTTTGTTGCACATCT	TTGGACTCCAATGAaAGGGAGTTCATCCTCA	6	92.608	Cytoplasmic dynein 1 intermediate chain 2 (DYNC1I2)	EZ002605
C16774S791	CTGGAAGTTCATGCTTAGCCTT	AATGTTGTGCCGTAGTGTTCGA	CCTGCACAAACAGAcGTTAACACCTTTTTCA	6	95.341	Superoxide dismutase [Mn]	EZ027843
C23085S183	TCGCACACTCCGCACTTCCA	GGAATAACGATAAGTGTCTCCAT	AGCAGCAGATGCATAgTATTATGAAAAAAACAG	6	98.574		EZ044520
C19533S241	CATTGACCATGCACATATACCA	GCGAGTCTGATCCCTCAATGA	GTCACTGTGGTgCCACCGTGAAGGC	6	100.835		EZ031810
C21914S231	GCACAAAGCATATTCTCCAAGA	TCTGAGGAAGAGACAAATGACA	TTCCCTTCATAATCcAAATAAGCTGCTCTCT	6	106.841	DnaJ homolog subfamily C member 9 (Dnajc9)	EZ011962
C11535S517	TGGTCTTGACTAAAGGCATGTT	CAGCCATTCAGCTCCACAGTA	GCCACGTTCCTCCaTTAACTTCTAGTGAA	6	108.684		EZ014298
C19178S536	CTCCAAGACCAAAGTGCGCAT	AGGCTAGAGCAAGGGCGACA	ATGCAGGGGCCCtGCTTTAAACTCAGG	6	116.629		EZ041910
C1114S124	CACAGGACAGGAAGTGTGGT	GTGACTGGATCTCGTGGACT	TACGACATAATCACTaACACTACCGAGGATACA	6	119.676	Universal stress protein A-like protein	EZ011300
C13394S333	AAGTTCCTACTTCTTTAACGGAT	CGGAACTCAAGTTGGCGTGTA	TCCGCGCGTTCTtTTGTTGATCACAAA	6	130.153	Lipopolysaccharide-induced tumor necrosis factor-alpha factor homolog (LITAF)	EZ011497
C15415S232	CTGACTTCTTGATCGATACCAA	GTGCGTCAAAAGCACTTGCAT	CTTCTCCTTGTGCtAAATATCCCAGCAGT	6	133.866	Putative malate dehydrogenase 1B (MDH1B)	EZ011603
C16634S406	TGTGAACACCGCTGGCATCA	ATAGCACCGTCATACCCATGT	GGGTAATATTGGTGTTcATACTGTAGCTGATCCGT	6	134.179	Putative malate dehydrogenase 1B (MDH1B)	EZ011603
C4134S257	GCTGGACATTTCTGCAGAAT	AGCGGTCACATGCAAATGGT	AAGATACACGAAAGaACTCACACAGGAGTT	6	141.962	Zinc finger protein 554 (ZNF554)	EZ010706
C52394S280	TGTCCTTTAGTGGTGTTGATGA	GACCCTACAGGATGAATTGGA	GGTGAAATAAATCCACGaTCAAATTTCATTCCTTCTT	6	144.401	60 kDa heat shock protein	EZ001694
C22526S224	AAATTCTTTTCCGTTCTCTAGGA	CTACTTTGTTTCGTGGATATCGT	CCCCAAGCACACcCAACTTAAGTCGTT	6	148.687		EZ014841
C1379	GCACCAGAAATGGCAGCAGT	ATTCAATGGCTGTTATACCAACT	TAGGTTTGGTTTGAACgTACTCAATCAGATAACTA	6	161.47	Mitogen-activated protein kinase kinase kinase kinase 5 (MAP4K5)	EZ001521
C23566S420	GTCATGTAGGTGAGCAAGTAGA	CAAACAGATAATGAAGTCATCACA	AGCTTTTTCAGATCcTGTCTTCTGAACAATG	7	0		EZ031568
C26794S214	GGATGCAATTAATGGAGAGATCA	GGCAACAGAACTTTGCTGCTT	CGGGAAAAGAAGCcACACAAATTAGCACG	7	5.493		EZ043083
C45851S374	AAGTAAAGCTTTCTTTGTTCCA	GCATTCACTCATGGCCAACAT	TGGACGTGCCAAAcACTGAACTTAGTAA	7	15.467	SPRY domain-containing SOCS box protein 3 (SPSB3)	EZ010138
C15318S250	CCTCATGAGCATCAACCTCTT	GACAGGCCATGTGCAGATTGT	GGGGTGGACAATcGGTGTTGGCAAGCA	7	18.079	WD repeat domain phosphoinositide-interacting protein 3 (WDR45L)	EZ047887
C49697S354	AGATTCGATGGACGCCATTCT	TTTGTGAGATGGCAGCTGTGA	GCTTGATCATCAATgTGAATTGCTTCTGAGT	7	23.651	FGFR1 oncogene partner 2 homolog (FGFR1OP2)	EZ047799
C19092S284	GTATGGATACGTCATCGTTAACA	GCATCGTGATAGAATGATCCTT	GTAACATTTCAAGAGaATCGGTCGGAAGATTAC	7	23.679		EZ026980
C8085S432	GAATGTTTGGAAGTTCGTTAAT	GATGAAGTATTCGGACCTTCT	CGCTCCTCTGGAGaATCTTAAAGTTCAG	7	26.699	DNA-directed RNA polymerase I subunit RPA43 (twistnb)	EZ010131
C19982S400	CTCGTAAACTGGGTTTATTGGA	TCAGCGCCTTTTGTCAAAGGA	GGGTATAAGCCCTaTGCCACGAGAAATCC	7	34.447	WD repeat-containing protein 90 (wdr90)	EZ002442
EST122	GTTAGAATGGATATTCCTTCATCT	FAM-CTGTGCCTGAAAATCATCATAGT	N/A	7	35.886		DY582557
C27071S243	TCAAATCTGTTGAATGTGGATCA	CCATTTCTAGCTCTACAAAGGA	CGCATGCATTTTGaAAGATGTGGTCTCAA	7	40.276	MICAL-like protein 2 (MICALL2)	EZ011179
C17050S589	GGAAACCTAACACGCAAGTGA	ATAATAAACGTCTGCTGAAGCAA	CCATTCTCTAAACTGtTGAATGTAGGCAAGTCT	7	43.279		EZ048429
C15286S686	CCTGATAAAGAGTCAGCCCATT	TGACAGAGTGTACTTACTGCAA	CAATGATGTAAACATTaTCAGGGGTAACACTCTGA	7	45.849	Severin (AG8)	EZ038151
C24897S240	CTCCTTTTCACAATCATTCTCTT	GAAAGTAGAGACACCAGTTCTT	GTACTCTCTTCTTCcGTTTCTTTCCATTGGT	7	48.204		EZ046241
C20102S582	AGTTTTGTCCAAAGAAGGAATGT	AGTTAGAGGCATACGATTCAGA	GTTGATCTTGATCTTcGTCTTCATCTTCATCTT	7	48.796	Nucleolar protein 12 (nol12)	EZ032349
WGS145	GAAAATTAAGTCGACCTACAGTA	HEX-CTCTGAAAGGTGCGTTTTCGT	N/A	7	49.313		714181198
C20479S292	GTGTAAATCACTATGCGTGCTT	AGAAATCCATTTTCATGCCACAT	CTGGTCACTAGGGGTtGTCATAAGAGATTTATC	7	53.137	Circadian locomoter output cycles protein kaput (CLO	EZ010226
C11463S192	AGGCATATTTGAACGACATACTA	CGAAAAAATCCTGTACAAACTCTT	CTTGTAAATTATTTcATCGCAGAGTCGAGTT	7	55.916		EZ048413
C16449S173	TACATGGTGATCTAAGGGTGAT	GCTCATTAGTTACTGCTTAGCTT	GTTTCTTTTGGGAAGaAAGCTCATGAATTAGTT	7	57.95	DNA-directed RNA polymerase II subunit RPB1 (RpII215)	EZ002269
C11076S81	AATCAAGGAATTTCAAAAGTCTCT	GAAGCGCCTTCCCGCAGAAT	GGTCTTTCCTGAGGAaAGTGATAATCAATGATT	7	59.597	Toll-like receptor 6 (TLR6)	EZ035672
C10050S780	TGAAAGCCTGTTCTGACATGTT	AGAGGATTGCTGCACTCTACA	CATCCCTCAACTGAtGAGTGAGTATAACTAC	7	67.196	Multisynthetase complex auxiliary component p38 (Jtv	EZ040133
C14161S301	GTTAACTGTATATCAGTGAAATGT	GCTTTGAAATGTGGAAACCAGA	AGTTAAATATCAAGCtCTCTGGCCATATTGGGA	7	72.667		EZ047183
C50281S478	GGAAGATGCAGGTGTTTACGAT	CCATTATACATGTCTTGGACACA	GTAACCGCAGaCGCTTGGGCCAC	7	73.179	Arginine kinase	EZ016454
C24813S193	GTACTCTAGCTGAAGGTTTTACA	CAGGATTGGAAATGCGTAACCA	CACGCGAAAAAGGGaAAACCTGTTAAATATT	7	73.534		EZ027368
C27337	CCTGGTTACATTAATCCACTTGA	GATAGTTGTTGGAACAATCTTGA	AAAGTAAGTGGAGCgTTAATCATGTCACTCT	7	78.673	Endoplasmic reticulum-Golgi intermediate compartment protein 2 (ergic2)	EZ010414
WGS153	HEX-TTTCCAAGTTGCTGTGAGTACA	CGGGTGCTAAGCTTGCTCAA	N/A	7	83.003		714176682
C14532S618	CAAAGCTCTTAGCACGATAGAT	TTAGCGTTCCGAAAGGGGTAT	AAATAATTCATCCCAcTGCCGATTGAAATCGAA	7	84.391		EZ031079
C23508S203	AAGATTTTCAGGATTTATTTGAACA	GCCTCATGAAAAACTGCTCTGT	GTCACAGAACACTCgAGCTTTCAAAAATATA	7	92.388	Rho GDP-dissociation inhibitor 1 (ARHGDIA)	EZ042111
C12987S419	GGGTTACAACTTCTAAGGGAAT	TCTCTTCGGCTGCTTTACGTA	GATAGTGGGAATGAcACTGAAGAAGAGGCAC	7	100.302		EZ040106
C2348S700	CTTTATATCATGCTCATCCTTAT	AAGGTTATGTATGAGAAAGAAGT	GCTTTCATCTTATCgATTTTTGCTGATTGCA	8	0	Tubulin-specific chaperone A (TBCA)	EZ018890
C28447S501	CAGGTAAAGCCTTTTGGAGGTT	TCCAGTTTGACGCGGACAGA	TCACAGTCACATCaGTAATCGGCTCCATT	8	1.128	C-myc promoter-binding protein (DENND4A)	EZ000828
C18084S286	TTATTCTGCCCAGCTTCTTTCT	ATCAAGACGAATACGAGGAGTA	CAGTCGCATGCAaGCTTTCGTCGTACA	8	9.398		EZ019273
C18442S324	AGTTAAATGTACGTACTACTTTCA	ACAGGAGTATGTGATTTCCACT	CTAAGACCTTGAGATaCTTCATGGATTTCAGAC	8	12.966		EZ009044
C22162S248	GGCATTACGCTTATGGGAACT	GTCCTTGTGATGGTCCAGGT	GATCTATCTGGAAAGAaAAATCATCGGGTTTTATT	8	17.244	Amiloride-sensitive sodium channel subunit gamma-2 (scnn1g-B)	EZ015756
C22464S266	CTTCCTAAACTCCTTGGTGCAT	TTCTCAGAATGTTATTGCTGTCA	AGAGCCAACAGGtGAATGAGGTCCTGC	8	18.575		EZ012587
C20407S208	GGAGAACTATTTGAATTCTTGAGT	GACAACTTGCTTAGTGAATCCA	GAACAAGAGTATTTgTCAGAAAGTGAAGCCG	8	20.623	Death-associated protein kinase 3 (Dapk3)	EZ017675
C19470S311	GATAGTTGTTTGACCTGGTGTT	CAAATCCGAGCTCAGCGGAAA	GGTGGTCCCGGcGCCAATGAATTGT	8	23.333	RNA-binding protein MEX3C (Mex3c)	EZ000709
C16549S511	GTCCTTGGAAAGAGAAGATTCA	GGCTACACGAAATCCAAAGGT	TTTTGGCTTCGAAgCCTTTCGTTTTGGTC	8	24.458	Myosin-13 (MYH13)	EZ034445
C11715S299	TGGCATTTTCGCGAGGAGCA	AATATAAGCCCGTACATTGATGA	TGTGGTTTCTGGAcCATGCATTTGCAGGT	8	27.452		EZ015590
C55647S531	AGTCAGAGGTGGTCTGCACA	ACTGTTGCGTGATCCACAAGT	AAATTTGTGTTCCAGgGGATGAGGAACTTTAAT	8	32.454	DNA-directed RNA polymerase II subunit RPB11 (Polr2j)	EZ015534
C24321S173	AATTGAGGCTGTGGTGTATTCA	CATAGAACATCCTATTGTACACT	CAAGAGTTTTTGTGATAaTTATTGGCAATTTTTCCAC	8	35.275	Pygopus homolog 1 (Pygo1)	EZ012817
C25725S230	CGACCAGCAGACAAATGAAGA	GACAGAGGATACAGAGGAAGT	ACCGAGGAGATCtTCTCTGCCGTTCTG	8	37.807		EZ041458
C25677S330	GCTTCTTTTCCATCTCCGTCA	TCTGGGAGAACTTTAGTGTCAA	CTATCGCTTTCACtATCAGAACCAGGTCT	8	43.607		EZ031230
C21253S536	AGGATAAGCCACAGTAGACGT	AGTGCAACAACGCCGGTGAT	CTGAATAAGCTTGaGTCGGGTGTGTTTAG	8	46.355	Zinc finger RNA-binding protein (ZFR)	EZ045930
C12216S415	GCTTTCCATTTTACTGACAGTAAT	TGGTCCTGCTACCTCTGTGT	ATGAAGTACATTAAAcTGATCAGCAGGAAAACT	8	49.93	Translocon-associated protein subunit beta (Ssr2)	EZ012675
C43885S203	GTGAAGGATATCTGCCAGTCT	GGCTGAGTGCCATTGCAGCA	AGATCCTCGGTTGAcTTGTCTTCAAGTTCCC	8	52.896	Chromodomain-helicase-DNA-binding protein 1 (CHD1)	EZ001827
C17151S285	AGTGAAATGGTTGTCATTACACA	GAAGAGATCAACGCTGACACA	CTCCTTGCACGTTaGTGATCTGAATGCAG	8	55.98		EZ022507
C12479S421	TGAGCTGCCACTCCTCAGTT	GCCTGTACGTTTGACCAAGAT	CCCCCTGATCGTCgAATGGTATATTGTCG	8	62.177	Putative tyrosinase-like protein tyr-1 (tyr-1)	EZ026479
C969S127	TGTTTCCTCCAGTTCTGAACAT	TGGTATTTTGTTGCTTAGAAGCT	TGCAGATCAAGTTGaGTGTGCTGTTTATTAC	8	67.661	Nucleoside diphosphate-linked moiety X motif 19	EZ044736
C6250S141	CATCCTTCACTGGGGCTTTCT	GAAAACCAAAGGTGCCACTGT	CTATCATTGCATCgGCGCTGTAATTTTGG	8	68.129	Zinc finger CCHC domain-containing protein 9 (ZCCHC9)	EZ011372
C15011S233	CGCGCATCGGTTCCTGTTCT	CCTTTAAATCTCGTTTCGAGCTT	CTTTAATTGGTCCgCGCCATGTCCTATGG	8	72.997	Serine protease 23 (PRSS23)	EZ037757
C25187S178	CATTCCCTCACATAAACTGCAAT	CAAAAAGAAAGGCTTTGCTGGA	TTGCCTTCATGTTCTtGTCCCTAAAATTCAGTA	8	76.797	SNARE-associated protein Snapin (Snapin)	EZ014375
C17471S281	ATTTGGGAAAGGGCTCGGTAA	CCTTGAGGTAGCACCATAGCT	ATGGCAGTGGGATaGTGGAACCTGTTGTT	8	85.2	Zinc finger CCCH-type with G patch domain-containing protein (ZGPAT)	EZ011375
C19916S128	TCTTCCTCTGATTCAGATGTCA	GCTTCCACCAATCAACATGTCT	AGTCAACTCTTTGTCaCTGTCAATTGACACAGC	8	92.113	Cytidylate kinase (pyrK)	EZ024023
C15269S273	GCGCCAAGAGACGAGTGGAA	GTTTACTTTAGAATTTACAATGCCA	TTGGCATTCTCCACaTTGGTGATTGACATCC	8	92.772	Mechanosensory protein 2 (mec-2)	EZ038379
C63883S448	ATCACAACAAAGCTCAGGCAAT	AACTTTGAGGTTGACTGGTTCA	GCAGAGTCTCTCtCAAGATGCTTTCT	8	101.111	WD repeat-containing protein 47 (Wdr47)	EZ011045
C17475S294	ACTGCGGAGGACGAGTACGA	CGCTAAAACAGGGCTAGAGCT	CAAATTTTCGTTTCCaAACCTGTCATGCTACTC	9	0	Guanine nucleotide-binding protein G(I)/G(S)/G(O) subunit gamma-4 (Gng4)	EZ029289
C16716S153	GCCACTGGGATTAGGTGATGA	AGGAAATGATTCAATGTCAGTGA	TGACAATAATAATAACcAGTGTCAGGCTAATCCTA	9	4.849	U11/U12 small nuclear ribonucleoprotein 25 kDa protein	EZ011778
WGS092	HEX-CTGGGCAAATATTACCACTTGA	AAGACAGGTATGTATGCAATGAT	N/A	9	6.749		745002572
C49658S304	AATGGAGTTCCTACAATCGTGT	GCAGGCGATAGTGTAGGAGA	GCAGATCTACTAcTCACCTCCGCCTAG	9	11.063	RNA-binding protein 24 (rbm24)	EZ010333
C14641S195	TGAACACAATTCTGTTGCTTCAT	CGATGTTCTTTGAAATACAGAGA	GACTAGAATACTGTTTTgCACTTGTCATTTAACACAT	9	25.175	Peflin (pef1)	EZ044740
C17299S143	CTTTCGCCTGCTCTTTGTTGAA	ATCAAGCTCATGACATGACAGT	CATACAGCGTTTCgTTCTTTCTCAGTCGT	9	27.327	Serine/threonine-protein kinase RIO3 (RIOK3)	EZ015988
C26997S204	GACATCAGAAACTATGACGACAA	ATCATCCAAAGTGAATCGGTGA	TTCAAGTGGAAAAAGGaGACTTGATTATTCTCCGA	9	31.142	1,2-dihydroxy-3-keto-5-	EZ012451
C63538S709	CAATGCAGCATCAACTGCATCT	GGACGGTAACAAAGACATCCAA	GGATCCTCGGcCATCGCAAGAAA	9	31.669	Protein LAP4 (SCRIB)	EZ036403
C20768S189	GAATGGCCAAAGCTTGGAAGA	CGATTGCTCCGATTGATGTGT	TCTTTTCTGGTCCcAGACCAGTGTTTCGG	9	37.033	60S acidic ribosomal protein P0 (RPLP0)	EZ028666
C16181S885	GCCTTTGAAAGGAACGAAGACT	AGACATTGTCGGGCCTGGAT	TGGCCATTCTTTAgTGATGTACAGCCGTG	9	38.098	Zinc finger protein 395 (znf395)	EZ009226
WGS112	HEX-ACTCCACTCAGTCCTATTACCA	ACACTTCCAAGAGTCCCTACA	N/A	9	38.605		745001340
C21135S139	GAATCCTCAAGTTACTGCACAA	ACCCGCGGAAGTTATATCGAA	TCGCGTTCTGAGaAGCTGGGACACACC	9	49.213	Bone morphogenetic protein 7 (BMP7)	EZ023675
WGS227	HEX-CATTTGAGGAAAGGTGACACCAT	CATTAGTCCACTATTTGGGTGAT	N/A	9	53.087		714176770
C16127S174	ATTTCTTGTTCCTTCACTTGTCT	ATCAACAGCAGGACTACCTGA	GCTGAGCTTTCCAGgGTGAAATTTTCAAGAT	9	60.12		EZ014482
C14723S141	TAGATAGCACTGAAATGTAATGTA	AGTCATTCCCAAAGGCAGCAA	AGTCTCAATGTTGCgATTTTCGACAGTTTAA	9	62.829	Helix-loop-helix protein delilah (dei)	EZ027797
C14246S887	CAATGGCCTCTACCAACAGAT	GTCAAGAATAACCGTGACAACA	CTATCTCACCAAcGGCAGAGTGGGGAA	9	68.304	Hydroxyacyl-coenzyme A dehydrogenase	EZ048533
C25192S305	GGTTGTTTCCTTCGGTGTTGA	CAGAGACCCCAACAACGACA	TGTTGAGGTCCcTCTGGTCGCAGCA	9	68.726	Hatching enzyme	EZ024598
C22982S334	CTCAGCATCGTATCTCTGGTT	TTAGCTCACAAAATACTGATTTCA	TACTTTTCGAGTGtTTCCAGTCCTTCGGA	9	71.782		EZ015435
WGS217	HEX-ATCCGAAAAAGTAAAGTCTGCAA	ACTATGAATTCTGTGCAGCGAA	N/A	9	74.944		745000533
C9608S288	CAGTGAAGGTCCTCTGGTGA	TGAACGAACTTGCAAAAGCGAA	TCCGCTTTCCTCgGTGACTTCGTATAC	9	76.436	Double-stranded RNA-binding protein Staufen homolog 2 (stau2)	EZ010548
C16176S198	CGTTTTTCCAGTAAACGTGGTA	CACCCGTTTGACGAGGCGAA	CGTTTCCACGTGtGATGGGCAGACAAT	9	84.612	Nicotinate phosphoribosyltransferase	EZ014042
C12097S324	CTTGATATCATGTTTGACCTCAT	GGAATTGAAAATGGCAACCAAGA	TTGAGAAACGTCAgTTACAGCAGAAGTAC	10	0		EZ038316
WGS101	HEX-AGATGTAGAGCTACTCTGTAGA	GTCAGCAAAGGCAAGGGTGA	N/A	10	13.139		745002426
C25351S196	GACATCCAACTATTAGAAGCACA	CAAGTTCGTGGGCATGCTCT	GATAGATGAATTAGAgAAGGAAAAAGAGCAGGC	10	15.217	Putative leucine-rich repeat-containing protein DDB G0290503	EZ042826
WGS005	HEX-CCATAATTCTACCTGACATTACA	GTGCTCAGATAAGGTAGGAGCT	N/A	10	17.276		714183505
C490S693	AACTAAAAGTAGAGGCATTCCTA	GGTCTCAAACTAAACACGTACA	GAAGGGTGAAAGAGgTAGAATGAACGACCGA	10	29.513	Clathrin heavy chain 1 (Cltc)	EZ008479
C25688S405	TAGGGTTGTGGTTGTGGGTAA	GGCTTTCAAGGTGCAGGCAA	TGTCGGAGGTGGcATGTAATTCTCACC	10	29.823	Lipopolysaccharide-induced tumor necrosis factor-alpha factor homolog (LITAF)	EZ011496
EST014	FAM-CAGCTCCTTCATCTTCATCCT	AGCCGAAGAGGGGACAGAGT	N/A	10	35.449		DY586774
C23210S557	GATTGTCCTTGCTGAAGGAGTT	GCATTTTGTCCTTTGACTTGTGT	GAAGCACTGAGAGAGAAcAAAATTTTGAAAATATTAT	10	41.524		EZ016668
C16458S418	GATGGGATTCATGATGTTTCCA	GTTTGTACATTCACGCGTGAGT	AAACAAGAGTTGAGGAAaTAACAATAATAGTAAAGTA	10	45.434	Proteasome subunit beta type-2 (PSMB2)	EZ029174
C5145S66	CCATGTTATGGTCTTGGCAGT	GTGTTGGAGCCTGGGGACAA	GGGCTATTTTGCAAATgATGATTAAAAAGTGAAAA	10	46.693	Peroxidasin (pxdn)	EZ002166
C22489S363	GTTAAGAGAATAAGTCAATGCCAT	TTATGATAACAGGCCAGACCAA	TCATCAGGCGATtCACTGTACAGGCAA	10	52.435	Carboxypeptidase D (CPD)	EZ019126
C11638S270	CAGGTTTTCTCCGAGGCGTTA	CATGAAAACGGAGGACGAAGT	CACCGAAAAACGACcCTCGTTTTTGATTGCA	10	53.58	Putative methyltransferase METT10D (METT10D)	EZ047510
C22100S336	ACTGGCTTCACCTTGTTGACA	TGCATATGCCTTACCACCTCT	TGGCTCTTGATAGcTACTGGTGACTTAGG	10	56.591		EZ045966
C24238S242	TGAACACACTCGGGCTCCTT	CGATGTCGATCCTTGTGTGCA	TTTTACTAAACTACAGtTATGCGAACATCCACCTA	10	60.312	Fibrillin-1 (FBN1)	EZ027017
C15774S399	GAATCTGCCAAACAGTATGTTGA	ATTTGGTGAAGCATTTCGCACA	CCACAGCATAACTcCCAAAGTATGCCACG	10	68.269	Mitochondrial 18 kDa protein	EZ010099
C13861S511	AAACTAATCCCTCCATCTCGTA	GATTTCACTGGTGAGCTGACA	GCTTGCGTGAAGcTCCTGTAGTTGTAG	10	69.262		EZ016655
C12550S536	TCGATCGCTGGTGTGCTGGA	GCTTGCACATTACTGAACATGA	AAAAATATGTTCGATATaGTTTCGTTGTAAAGATTGG	10	82.116		EZ041138
C989S461	CAACATGTACGACAATGATGGA	CATCTTGTAGATAGCTCCCACA	ATGGCCTTATCACcAAGGACGAGATGTAC	10	89.37	Neurocalcin homolog (Nca)	EZ027908
C14259S283	TGTTTATCTGTGACTTTGCTCTA	CAGATGTTAGGGCAGACTACT	GAGCTCTTGCTgTTGGTCGCTCTAA	11	0	Vesicle transport protein USE1 (use1)	EZ010523
C16096S170	TTTTCATCAGCCATGACTGGAA	GAGGAAAAGAACGGGAGAAGT	TCATCGCTTCTCgCCAAATATCCCGTA	11	5.233		EZ016468
C12118S364	ACTGGAAAATTACTCTGGAAGTT	CGCAGAACGAGTCACCTTGT	AAGGAATACATTGGAtCGATTCAACTCAAGCTT	11	10.962	Retrovirus-related Pol polyprotein from type-2 retrotransposable element R2DM (pol)	EZ023432
C16269S320	CTTGCCAAAGAGGAATTTCAGT	ATAATCTAGAACAGGAGCTTTCA	CAAGAGACGTATTTCcCTTTTGTTCCTTTTGAG	11	11.476	Microspherule protein 1 (Mcrs1)	EZ012465
C18993S556	GTTAAACTGTTCCCATTGCCTTT	TGAGAATCTTTGCAACTGTGCT	ATGACAAAGCTATTAAaAGGATTCCTAAAAGGATA	11	20.224		EZ008830
C49448S110	GTAATCTGCTCAAGAAAGCTGTT	GGTCATATTTCAGACTGGATGT	GCCCACCATTCTGTtAACAAAACAGGTACAA	11	20.71	Zinc finger CCCH domain-containing protein 14 (Zc3h14)	EZ010848
C14755S556	GTCTCCAAGGTGCAAATAGCA	GCCCTGGACAGTTACTCACA	ATCGCTGGACAAGaCAGTCTTTGTATCGA	11	22.815	Tetratricopeptide repeat protein 25 (ttc25)	EZ010524
C1166	TGAGTAACATCCTCCCCTTCA	CTTGGAAATGCTTTCCTTTCACA	GTCACAAAGCAAAATTCcAAATAAACAAGTTTACAGA	11	27.233	Obg-like ATPase 1 (OLA1)	EZ001364
C55644S292	TGGTACTTGCGAGCCACTGA	CTTTGGACGAGGCTATCGACT	TGAAGATGGCCGTcCCATTTCCATAAGCC	11	27.306	Probable methylmalonate-semialdehyde dehydrogenase [acylating]	EZ010376
C30854S314	CACGGATGACGTTGCTTAGGA	CTTTCACTGTTGACAGAAGAGA	CGCGTTTGAGATTCcCCACTTCAAATTTATC	11	33.081	Chondroitin sulfate N-acetylgalactosaminyltransferase 2 (Csgalnact2)	EZ010980
C19881S196	TTGAAGATGCTGGAATGGAAGT	CAGATCCTTCATGCTGCTTGT	CCTGTCTAAAGAgGAGGCTGCAGAAAA	11	35.18	Thioredoxin domain-containing protein 3 homolog (IC1)	EZ002545
C15355S114	CACCGATTTCTTGCAAAGAAGT	ACAGCCGGGCATGCCGATGT	CACGGGTATTTCCgTCCTCTTAACAGGGC	11	39.821		EZ046402
C1419S315	ACAGCTATTTCGTCTGCATGT	CCTTTAGTGTCATCACGGAAT	CCGGCCACGCAGtTAAACTTGTTGGT	11	45.448	Mucin-5AC (MUC5AC)	EZ033012
C16867S473	TTGAGCAATGCAAAAGGGATCT	CCAACCAGTTCAGCAGCCAT	TGTGAGTGAACTgCAGAAAGAGCTGGT	11	48.217	Eukaryotic translation initiation factor 2-alpha kinase 4 (Eif2ak4)	EZ001416
C986S247	TTCTAAGGAGGGAACAGCGAA	AAGGGCTTAAGCTAATGCATCT	TAAAAATGAGCTGTTAaTTAGGGCCTTTATACCGA	11	49.631		EZ027636
C12677S188	GGTAAGCACATTATTATGGACAA	TATCATCCAGCCATTCGCCAA	GCACCAATTCACCtTAATCGAGCTGGACT	11	58.459		EZ030056
C24058S463	CGCCCCATTTTGTATAGATTCT	GTCTCAACGAATACCGATGCT	TCTTGCCTTTATAATtTGTCCCTTCTTGACGGC	11	63.843	Muscle M-line assembly protein unc-89 (unc-89)	EZ015269
C12729S314	AGCCTGCCATCCAAGCCTGT	TCATTTTCCTGGCCATCGTCT	CGCTGATCAATGTaCAACGTCATTACGTG	11	66.973		EZ009187
C23019S237	AACAAGACAAAAGTGATCACGTA	CTTCTTTCCTTCCTCAGCTTCT	ACACCTGGTGTgCCTGTGACCCCCG	12	0	H/ACA ribonucleoprotein complex subunit 4 (DKC1)	EZ018217
C19560S178	CTAATACAATGTAACAGTTTCAGA	TAGCACAAAGTGATGGAAATTCA	CGACACTGATCAATTCtATATTTTGCCTAGTTTAG	12	6.96	Trafficking protein particle complex subunit 1 (Trappc1)	EZ039404
WGS107	GATTCCTGTTCAGGATCCATTCT	HEX-TACATGGTCGACTGCCACGAT	N/A	12	11.343		745000273
C22182S205	ATCGGTGTCTTCGGCTGCAA	CATTCACTGATTTTGAAACGAACA	CTTGTTGTCCCATGCTaTTCAAAATCTTGTACTAT	12	15.745	Phospholipid scramblase 2 (PLSCR2)	EZ041401
C12219S331	AGATTTTCCCTGATCTCCTTGT	ACTTAGAAGATAGAGCCAAAAGT	ATCGGATCCTTCTTGaTTTTGTTCAAAAGAGGC	12	16.039	Nucleosome-binding protein 1 (Nsbp1)	EZ013348
C15150S931	ATTCAAGTTAATTGTGCTGGTGA	AAAGGGGCCATTGAAACAGCT	CATTGATAAGAATgGCCAACCTTGGCTCT	12	21.734	Lysosome-associated membrane glycoprotein 1 (LAMP1)	EZ020828
C40003S97	GAGCTGTCCATCCAGTTCTAT	CAACAGCACTGCCATGTGAA	ACTGTTCACAACTcAGTGCCTGAAGGCA	12	23.678	Integrator complex subunit 10 (ints10)	EZ000775
C16136S488	TGTCCTTCGCCGAGCTCTGA	AGATGAGAGTGGTCGAAGGTT	TACTCGAACAAAATaAAGCGATCCATCAGCA	12	26.041	Roundabout homolog 2 (ROBO2)	EZ013252
C45133S676	ACAGGTGTTTGGGCTTTGTCA	CGCAAACTAAACTGTCATATCCA	AAACGCTGTTCACcTCTTTTGAGCTATGT	12	29.449	WD repeat-containing protein 53 (WDR53)	EZ010499
Amil2_002	FAM-ACAAAATAACCCCTTCTACCT	CTTCATCTCTACAGCCGATT	N/A	12	31.579		EF014480
C22306S240	ATATTTACGTGATTATTTCCCAGT	GTGGATGGTATCCCATGATGT	CTAATTCGAACAAAgAGACTCGATCCTGAGT	12	35.697	2-acylglycerol O-acyltransferase 2-A (mogat2-A)	EZ039188
C25131S634	ACCAGTAATCATTACTTCATGGA	ATCTGTATCCGTAAAATGCCTTA	GAGTGATGAGGAAGaTACAGCCATTGAAAAT	12	38.54	Putative thiosulfate sulfurtransferase KAT (KAT)	EZ011473
C50909S225	CAAAACACACAGCAACGAATCA	CAGTTTGTTTCTGGTTGGATAT	AGTGACGAACGCTTaCAAGTGTAATGTTAC	12	42.316	DnaJ homolog subfamily C member 21 (dnajc21)	EZ010126
C2365S347	ACTGGGATACTCCTGTGGAA	TTCACTTTTACGAGATGTACTTA	GTGGTAATGTCACCgTTACGAAACTTGGCT	12	47.203	Propionyl-CoA carboxylase alpha chain	EZ011986
C1405S258	GTTGAAGAACTCTGTTGTGGTT	GTCTCTAAAAGCAATGGGGACA	GTTTAGCAATGGAAaTCAGAAGTCAGGGTCT	12	48.91	Nucleoside diphosphate kinase 7 (NME7)	EZ014283
C6267S266	GCTGGGGACCTCCTTGTAGA	CCAAGAAGAAGAAGTGGTCCA	TATCATAAGTAGCTTTgTCAAAGAGAACCAAGTAC	12	52.938	40S ribosomal protein S25 (RPS25)	EZ011115
C52436S128	CCAGGATATAATTCAATAGGTCT	GGCCAGGCTCAAGTTGTTCA	CATTTGCACACTGgATAGCTCCATCCAAG	12	65.959	Gamma-secretase subunit PEN-2 (psenen)	EZ011219
C10890S256	CACTATCTGAGACACACTGCAA	ATCAAGAGTGCATTTGATCACTT	CCCATTGACACTGAcGTTATGAATGGAGAGT	13	0	Heat shock protein beta-11 (HSPB11)	EZ014276
WGS196	HEX-TTCAGTCTTCGGGCTGCAAGT	CCTACGCCGTGTATTACACTA	N/A	13	1.66		745000571
C24140S397	AGCATCCAACAGCATTCATGAT	TGACTTGGTGTTACGTGCACA	GACGCATTGTGGATgACTTGGTAAGGAATAA	13	2.912	Diphthine synthase (DPH5)	EZ013146
C26275S382	CTTGTAGTCTTGGTAGTGACATT	GGCTCAAGTAAAGGATTTGCAT	ACATAGCTCCCAATgTGTTTTTCAGGATCTA	13	14.944	Sorting nexin-7 (SNX7)	EZ013918
C23502S311	CTGACATATAAGGGTAGTCCGA	TCAGTCCATAGCCGCAAGGT	CTCAAGGAGGATaCGGAGTCGCATTCG	13	18.901		EZ015975
C24582S267	TTTATGGATTTAGCTGTGCATCT	CCTATGTGACTAGCTTAATCAGA	AGTTAGAAAGGCAaTTGGGAGTCTGCTTT	13	20.905	Retinol dehydrogenase 14 (RDH14)	EZ013236
C26043S200	GAAATCTACGGCTAGGAGTTGA	CCATTGAAACCCGAACTGGTA	TATCAAGTTGCATAaGTGACTGCAAGTTTCG	13	22.103	Krueppel-like factor 12 (KLF12)	EZ014273
C25568S279	TGAGGATCCAGTTAAGGACCA	AAACTGGAGATCGTAACTCACA	AGTTCACTTGCCAgGGACACATCAATGTC	13	23.411	Dystrophin (DMD)	EZ022163
C13315S616	AAGATTCTTGCTGATTGAAAGTAA	AAAAACGTGATACCGTCGTCAT	CTTGACTAATTTTGACTgGACAACATTTCTGTAAATG	13	29.805		EZ016580
C19552S147	AAGAACTAGTGCAAAAGCATTGT	CGTCTAAGTTATGACATGCTTGT	CAACTTAAAGTAGAAGGtTATTATTGAGGGTGTAGAA	13	31.422		EZ019921
C11040S312	TTGCTTAAACTTCTCGATTCGAT	CAATCGCCGCTGTTCTAGTCA	TCTGCCTGCTCGtAGAAGAGCATTAGG	13	35.4		EZ043583
C16499S363	TATCCTTTGGTTCTGGACATCT	CTGTAGGTGTACGATCGACTT	GTTGACCCTTGAAcTGGACTTCTGCCCTC	13	36.954		EZ008776
C12260S193	TGACAACCGTAGAGTACTGCT	GCTGAGGCGCTGTAATTTTCA	CAGCAAGGACATGcTTTACTTCAGGATCT	13	44.095		EZ008846
C23126S678	GTTTTTACAGTTTCTTCCTGTTCT	CACAAAACCTTGATTGGGTTGA	TGGTCTTCCTCTACaGTGATGTCCATTCTGA	13	45.99	Probable rRNA-processing protein EBP2 (ebna1bp2)	EZ013274
C1723S422	CATCATTATGCTTGGTTGTTACT	TTTGGTGTTGGTTTCTACTCTT	CGGTCAGCAACAAGaAATGAAGAGTAGATT	14	0	Endoplasmin (HSP90B1)	EZ021147
Amil2_022	FAM-CTGTGGCCTTGTTAGATAGC	AGATTTGTGTTGTCCTGCTT	N/A	14	15.37		EF014486
C22110S143	CACCGCAGCGAAGGTTGACT	GACCAGCAACTGTCATGACGT	AAGTTGTCGCATgCGCAGACAGGTTGA	14	28.999	Monocarboxylate transporter 4 (SLC16A3)	EZ030846
C25285S214	GGATTAGTTGTTGCAGATATCCA	CTATGATGCCACCCCTGTCT	GACAATACAGGGTCgCTTTCTCTGTTTACCT	14	41.296	Aminomethyltransferase	EZ002458
C16637S215	CTTCCAACAAGAAAGAAAGTGTA	ACGAAGAAGAAGAAGATGGAGA	GCATATCTAGCAGgCCTTTCACTCTCTGT	14	44.371	Small nuclear ribonucleoprotein F (SNRPF)	EZ040767
C22687S231	CGCACTTCTTTCTACCACCAT	ATCAGTTGCCTTTCGTCCACA	AAGACACAGTTCgGGCGAACTTCACAA	14	53.431		EZ026286
C13965S176	CTTCCATAAACCGTGCAGACA	GAGAGCAGCCATTGAGGAGA	CATGAGGATAATGATCtTTGACATATCCAGACAAT	14	61.07	F-actin-capping protein subunit alpha-2 (CAPZA2)	EZ039553
C19502S541	CTCAAGAGTCTTTACATGATCAA	GTTCATGAAACCTAGTGGACGT	CGACACCAGTCTCaCATGACAATGAAGTA	14	63.735	N-terminal acetyltransferase complex ARD1 subunit homolog	EZ041258
C19168S356	CCATTCCCATTCCAAAGTATGT	AAACAGGCATCTTTTCTCCAGA	CCCATATCACTGTGaGCATGTCTGTTATCCA	14	68.364		EZ016159
C294S372	ACCACTTCTTCTCCTTCCACTT	GGTCAAGCGTAAATCAGCATCA	CTAACAAGGTTTTCaGATTCTTCACCGTCCA	14	76.134	Serine/threonine-protein phosphatase 4 regulatory subunit 2 (PPP4R2r)	EZ014080
C21164S307	CCCAAGCGATCCAACCATCT	GCCAAGCAACTTCTCAATGTCA	CAGAATGCAAGAGTaCCAAAGTTCTCGTTCT	14	79.953	Methionine aminopeptidase 2 (METAP2)	EZ041485
C17723S124	GCGAAATGCAATAATGGTACAGT	TAGTCCTAGCTTATGGATCACA	CTAAACTAGCAAACAcGGTCTTCAAACATGAGT	14	95.241		EZ032446
